# Supplementary material for: Functional response to a microbial synbiotic in the gastrointestinal system of children: a randomized clinical trial
Source: Pediatr Res. 2022 Nov 2;93(7):2005–13. doi: 10.1038/s41390-022-02289-0 (PMC10313516; doi:10.1038/s41390-022-02289-0)
Supplement: Supplementary file 8 — Supplementary Table 1 [file 41390_2022_2289_MOESM8_ESM.xlsx]

## Sheet: clinical_metadata
rx	b_bm_weekly	bm_weekly
Active	6.3	7
Active	9.1	14
Placebo	4.2	3.5
Active	4.2	7
Active	2.8	7
Placebo	1.4	0
Active	11.2	14
Placebo	3.5	0
Active	2.1	0
Placebo	2.8	3.5
Placebo	4.9	7
Active	15.4	17.5
Active	42	42
Active	4.2	7
Active	17.5	10.5
Placebo	6.3	10.5
Placebo	2.8	3.5
Placebo	9.1	10.5
Active	6.3	7
Active	6.3	7
Active	4.2	7
Placebo	4.2	3.5
Active	1.4	0
Active	1.4	0
Active	6.3	10.5
Placebo	9.8	7
Placebo	2.1	3.5
Placebo	9.1	10.5
Active	15.4	10.5
Placebo	4.2	3.5
Placebo	7	3.5
Placebo	5.6	7
Active	1.4	3.5
Placebo	6.3	7
Placebo	2.8	3.5
Active	3.5	7
Active	11.2	10.5
Active	2.1	7
Active	2.1	7
Active	3.5	7
Placebo	4.2	7
Active	4.2	17.5
Placebo	11.2	14
Placebo	4.2	7
Placebo	8.4	14
Placebo	6.3	17.5
Active	4.2	3.5
Active	3.5	7
Placebo	4.2	3.5
Placebo	0.7	0
Placebo	4.2	14
Placebo	4.9	3.5
Placebo	4.9	3.5
Placebo	4.2	7
Active	7	7
Active	3.5	3.5
Active	8.4	7
Active	1.4	21
Active	4.2	0
Active	6.3	14
Placebo	3.5	7
Placebo	9.8	10.5
Active	2.8	0
Placebo	6.3	7
