# Supplementary material for: Functional response to a microbial synbiotic in the gastrointestinal system of children: a randomized clinical trial
Source: Pediatr Res. 2022 Nov 2;93(7):2005–13. doi: 10.1038/s41390-022-02289-0 (PMC10313516; doi:10.1038/s41390-022-02289-0)
Supplement: Supplementary file 9 — Supplementary Table 2 [file 41390_2022_2289_MOESM9_ESM.xlsx]

## Sheet: TAXONOMIC
estimate	std.error	statistic	p.value	dependent_variable	prev	regression	adjusted_p-value
-1643.1	3550.5	-0.462779	0.643522	k__Bacteria	28	treatment__endpoint-abundances	1
0.884099	0.627386	1.40918	0.158782	k__Bacteria.p__Actinobacteria	28	treatment__endpoint-abundances	1
0.512307	0.538047	0.95216	0.341016	k__Bacteria.p__Actinobacteria.c__Actinobacteria	26	treatment__endpoint-abundances	1
0.511774	0.537811	0.951587	0.341306	k__Bacteria.p__Actinobacteria.c__Actinobacteria.o__Bifidobacteriales	26	treatment__endpoint-abundances	1
0.511774	0.537811	0.951587	0.341306	k__Bacteria.p__Actinobacteria.c__Actinobacteria.o__Bifidobacteriales.f__Bifidobacteriaceae	26	treatment__endpoint-abundances	1
0.511774	0.537811	0.951587	0.341306	k__Bacteria.p__Actinobacteria.c__Actinobacteria.o__Bifidobacteriales.f__Bifidobacteriaceae.g__Bifidobacterium	26	treatment__endpoint-abundances	1
0.109988	0.0790715	1.39099	0.164229	k__Bacteria.p__Actinobacteria.c__Actinobacteria.o__Bifidobacteriales.f__Bifidobacteriaceae.g__Bifidobacterium.s__Bifidobacterium_adolescentis	21	treatment__endpoint-abundances	1
-0.0427121	0.0603723	-0.707479	0.479269	k__Bacteria.p__Actinobacteria.c__Actinobacteria.o__Bifidobacteriales.f__Bifidobacteriaceae.g__Bifidobacterium.s__Bifidobacterium_bifidum	14	treatment__endpoint-abundances	1
0.131346	0.10875	1.20778	0.227131	k__Bacteria.p__Actinobacteria.c__Actinobacteria.o__Bifidobacteriales.f__Bifidobacteriaceae.g__Bifidobacterium.s__Bifidobacterium_longum	24	treatment__endpoint-abundances	1
0.0242451	0.076324	0.31766	0.750743	k__Bacteria.p__Actinobacteria.c__Actinobacteria.o__Bifidobacteriales.f__Bifidobacteriaceae.g__Bifidobacterium.s__Bifidobacterium_pseudocatenulatum	20	treatment__endpoint-abundances	1
0.175342	0.699974	0.250499	0.802202	k__Bacteria.p__Actinobacteria.c__Coriobacteriia	28	treatment__endpoint-abundances	1
0.00331995	0.112209	0.0295871	0.976396	k__Bacteria.p__Actinobacteria.c__Coriobacteriia.o__Coriobacteriales	25	treatment__endpoint-abundances	1
0.00331995	0.112209	0.0295871	0.976396	k__Bacteria.p__Actinobacteria.c__Coriobacteriia.o__Coriobacteriales.f__Coriobacteriaceae	25	treatment__endpoint-abundances	1
0.003444	0.112208	0.030693	0.975514	k__Bacteria.p__Actinobacteria.c__Coriobacteriia.o__Coriobacteriales.f__Coriobacteriaceae.g__Collinsella	25	treatment__endpoint-abundances	1
-0.0521274	0.110216	-0.472959	0.636243	k__Bacteria.p__Actinobacteria.c__Coriobacteriia.o__Coriobacteriales.f__Coriobacteriaceae.g__Collinsella.s__Collinsella_aerofaciens	24	treatment__endpoint-abundances	1
0.204643	0.111299	1.83867	0.0659632	k__Bacteria.p__Actinobacteria.c__Coriobacteriia.o__Coriobacteriales.f__Coriobacteriaceae.g__Collinsella.s__Collinsella_intestinalis	12	treatment__endpoint-abundances	1
0.104212	0.116071	0.897832	0.369275	k__Bacteria.p__Actinobacteria.c__Coriobacteriia.o__Coriobacteriales.f__Coriobacteriaceae.g__Collinsella.s__Collinsella_stercoris	18	treatment__endpoint-abundances	1
0.133125	0.242989	0.547865	0.583785	k__Bacteria.p__Actinobacteria.c__Coriobacteriia.o__Eggerthellales	27	treatment__endpoint-abundances	1
0.133125	0.242989	0.547865	0.583785	k__Bacteria.p__Actinobacteria.c__Coriobacteriia.o__Eggerthellales.f__Eggerthellaceae	27	treatment__endpoint-abundances	1
0.491264	0.40392	1.21624	0.223894	k__Bacteria.p__Actinobacteria.c__Coriobacteriia.o__Eggerthellales.f__Eggerthellaceae.g__Adlercreutzia	27	treatment__endpoint-abundances	1
0.491264	0.40392	1.21624	0.223894	k__Bacteria.p__Actinobacteria.c__Coriobacteriia.o__Eggerthellales.f__Eggerthellaceae.g__Adlercreutzia.s__Adlercreutzia_equolifaciens	27	treatment__endpoint-abundances	1
0.202635	0.278083	0.728683	0.466195	k__Bacteria.p__Actinobacteria.c__Coriobacteriia.o__Eggerthellales.f__Eggerthellaceae.g__Asaccharobacter	27	treatment__endpoint-abundances	1
0.202635	0.278083	0.728683	0.466195	k__Bacteria.p__Actinobacteria.c__Coriobacteriia.o__Eggerthellales.f__Eggerthellaceae.g__Asaccharobacter.s__Asaccharobacter_celatus	27	treatment__endpoint-abundances	1
0.0497319	0.106957	0.464969	0.641953	k__Bacteria.p__Actinobacteria.c__Coriobacteriia.o__Eggerthellales.f__Eggerthellaceae.g__Eggerthella	22	treatment__endpoint-abundances	1
0.0497319	0.106957	0.464969	0.641953	k__Bacteria.p__Actinobacteria.c__Coriobacteriia.o__Eggerthellales.f__Eggerthellaceae.g__Eggerthella.s__Eggerthella_lenta	22	treatment__endpoint-abundances	1
0.0346449	0.134032	0.258482	0.796035	k__Bacteria.p__Actinobacteria.c__Coriobacteriia.o__Eggerthellales.f__Eggerthellaceae.g__Gordonibacter	24	treatment__endpoint-abundances	1
0.0346449	0.134032	0.258482	0.796035	k__Bacteria.p__Actinobacteria.c__Coriobacteriia.o__Eggerthellales.f__Eggerthellaceae.g__Gordonibacter.s__Gordonibacter_pamelaeae	24	treatment__endpoint-abundances	1
0.174142	0.270362	0.644107	0.519506	k__Bacteria.p__Bacteroidetes	27	treatment__endpoint-abundances	1
0.174142	0.270362	0.644107	0.519506	k__Bacteria.p__Bacteroidetes.c__Bacteroidia	27	treatment__endpoint-abundances	1
0.174142	0.270362	0.644107	0.519506	k__Bacteria.p__Bacteroidetes.c__Bacteroidia.o__Bacteroidales	27	treatment__endpoint-abundances	1
0.24822	0.313002	0.79303	0.42776	k__Bacteria.p__Bacteroidetes.c__Bacteroidia.o__Bacteroidales.f__Bacteroidaceae	27	treatment__endpoint-abundances	1
0.24822	0.313002	0.79303	0.42776	k__Bacteria.p__Bacteroidetes.c__Bacteroidia.o__Bacteroidales.f__Bacteroidaceae.g__Bacteroides	27	treatment__endpoint-abundances	1
0.128194	0.090321	1.41931	0.155807	k__Bacteria.p__Bacteroidetes.c__Bacteroidia.o__Bacteroidales.f__Bacteroidaceae.g__Bacteroides.s__Bacteroides_caccae	20	treatment__endpoint-abundances	1
0.0218051	0.0773265	0.281987	0.777954	k__Bacteria.p__Bacteroidetes.c__Bacteroidia.o__Bacteroidales.f__Bacteroidaceae.g__Bacteroides.s__Bacteroides_fragilis	12	treatment__endpoint-abundances	1
0.0600792	0.0830509	0.723403	0.469432	k__Bacteria.p__Bacteroidetes.c__Bacteroidia.o__Bacteroidales.f__Bacteroidaceae.g__Bacteroides.s__Bacteroides_ovatus	19	treatment__endpoint-abundances	1
0.0650478	0.0760919	0.854859	0.392629	k__Bacteria.p__Bacteroidetes.c__Bacteroidia.o__Bacteroidales.f__Bacteroidaceae.g__Bacteroides.s__Bacteroides_stercoris	14	treatment__endpoint-abundances	1
0.0476571	0.085017	0.560559	0.575098	k__Bacteria.p__Bacteroidetes.c__Bacteroidia.o__Bacteroidales.f__Bacteroidaceae.g__Bacteroides.s__Bacteroides_thetaiotaomicron	21	treatment__endpoint-abundances	1
-0.145297	0.0909041	-1.59835	0.109965	k__Bacteria.p__Bacteroidetes.c__Bacteroidia.o__Bacteroidales.f__Bacteroidaceae.g__Bacteroides.s__Bacteroides_uniformis	22	treatment__endpoint-abundances	1
0.0217375	0.0864291	0.251506	0.801423	k__Bacteria.p__Bacteroidetes.c__Bacteroidia.o__Bacteroidales.f__Bacteroidaceae.g__Bacteroides.s__Bacteroides_vulgatus	22	treatment__endpoint-abundances	1
0.067463	0.0810042	0.832833	0.404939	k__Bacteria.p__Bacteroidetes.c__Bacteroidia.o__Bacteroidales.f__Bacteroidaceae.g__Bacteroides.s__Bacteroides_xylanisolvens	13	treatment__endpoint-abundances	1
0.0313489	0.0768151	0.408109	0.683194	k__Bacteria.p__Bacteroidetes.c__Bacteroidia.o__Bacteroidales.f__Barnesiellaceae	14	treatment__endpoint-abundances	1
-0.00740768	0.077524	-0.0955534	0.923875	k__Bacteria.p__Bacteroidetes.c__Bacteroidia.o__Bacteroidales.f__Odoribacteraceae	17	treatment__endpoint-abundances	1
0.0203202	0.0752658	0.269979	0.787177	k__Bacteria.p__Bacteroidetes.c__Bacteroidia.o__Bacteroidales.f__Odoribacteraceae.g__Odoribacter	16	treatment__endpoint-abundances	1
0.0203202	0.0752658	0.269979	0.787177	k__Bacteria.p__Bacteroidetes.c__Bacteroidia.o__Bacteroidales.f__Odoribacteraceae.g__Odoribacter.s__Odoribacter_splanchnicus	16	treatment__endpoint-abundances	1
-0.0946028	0.0723702	-1.30721	0.191143	k__Bacteria.p__Bacteroidetes.c__Bacteroidia.o__Bacteroidales.f__Prevotellaceae	13	treatment__endpoint-abundances	1
-0.00350703	0.14319	-0.0244921	0.98046	k__Bacteria.p__Bacteroidetes.c__Bacteroidia.o__Bacteroidales.f__Rikenellaceae	27	treatment__endpoint-abundances	1
-0.00350703	0.14319	-0.0244921	0.98046	k__Bacteria.p__Bacteroidetes.c__Bacteroidia.o__Bacteroidales.f__Rikenellaceae.g__Alistipes	27	treatment__endpoint-abundances	1
-0.0399438	0.0966521	-0.413274	0.679406	k__Bacteria.p__Bacteroidetes.c__Bacteroidia.o__Bacteroidales.f__Rikenellaceae.g__Alistipes.s__Alistipes_finegoldii	24	treatment__endpoint-abundances	1
-0.0295367	0.0728722	-0.405322	0.68524	k__Bacteria.p__Bacteroidetes.c__Bacteroidia.o__Bacteroidales.f__Rikenellaceae.g__Alistipes.s__Alistipes_putredinis	21	treatment__endpoint-abundances	1
-0.0483563	0.0742632	-0.651147	0.514951	k__Bacteria.p__Bacteroidetes.c__Bacteroidia.o__Bacteroidales.f__Rikenellaceae.g__Alistipes.s__Alistipes_shahii	18	treatment__endpoint-abundances	1
0.0666704	0.109489	0.608924	0.542575	k__Bacteria.p__Bacteroidetes.c__Bacteroidia.o__Bacteroidales.f__Tannerellaceae	25	treatment__endpoint-abundances	1
0.0666704	0.109489	0.608924	0.542575	k__Bacteria.p__Bacteroidetes.c__Bacteroidia.o__Bacteroidales.f__Tannerellaceae.g__Parabacteroides	25	treatment__endpoint-abundances	1
0.0515922	0.0865331	0.596214	0.551032	k__Bacteria.p__Bacteroidetes.c__Bacteroidia.o__Bacteroidales.f__Tannerellaceae.g__Parabacteroides.s__Parabacteroides_distasonis	23	treatment__endpoint-abundances	1
0.0155209	0.0765212	0.202832	0.839267	k__Bacteria.p__Bacteroidetes.c__Bacteroidia.o__Bacteroidales.f__Tannerellaceae.g__Parabacteroides.s__Parabacteroides_merdae	20	treatment__endpoint-abundances	1
0.262152	0.999476	0.262289	0.793098	k__Bacteria.p__Firmicutes	28	treatment__endpoint-abundances	1
0.325812	0.251378	1.2961	0.19494	k__Bacteria.p__Firmicutes.c__Bacilli	25	treatment__endpoint-abundances	1
0.325812	0.251378	1.2961	0.19494	k__Bacteria.p__Firmicutes.c__Bacilli.o__Lactobacillales	25	treatment__endpoint-abundances	1
0.327734	0.255028	1.28509	0.198761	k__Bacteria.p__Firmicutes.c__Bacilli.o__Lactobacillales.f__Streptococcaceae	25	treatment__endpoint-abundances	1
0.327734	0.255028	1.28509	0.198761	k__Bacteria.p__Firmicutes.c__Bacilli.o__Lactobacillales.f__Streptococcaceae.g__Streptococcus	25	treatment__endpoint-abundances	1
-0.108635	0.111962	-0.970283	0.331905	k__Bacteria.p__Firmicutes.c__Bacilli.o__Lactobacillales.f__Streptococcaceae.g__Streptococcus.s__Streptococcus_parasanguinis	12	treatment__endpoint-abundances	1
0.036976	0.130196	0.284003	0.776408	k__Bacteria.p__Firmicutes.c__Bacilli.o__Lactobacillales.f__Streptococcaceae.g__Streptococcus.s__Streptococcus_salivarius	24	treatment__endpoint-abundances	1
0.352857	0.128579	2.74428	0.00606431	k__Bacteria.p__Firmicutes.c__Bacilli.o__Lactobacillales.f__Streptococcaceae.g__Streptococcus.s__Streptococcus_thermophilus	14	treatment__endpoint-abundances	1
0.41157	0.932575	0.441326	0.658977	k__Bacteria.p__Firmicutes.c__Clostridia	28	treatment__endpoint-abundances	1
0.41157	0.932575	0.441326	0.658977	k__Bacteria.p__Firmicutes.c__Clostridia.o__Clostridiales	28	treatment__endpoint-abundances	1
0.136771	0.160825	0.850435	0.395084	k__Bacteria.p__Firmicutes.c__Clostridia.o__Clostridiales.f__Clostridiaceae	26	treatment__endpoint-abundances	1
0.209438	0.149171	1.40401	0.160316	k__Bacteria.p__Firmicutes.c__Clostridia.o__Clostridiales.f__Clostridiaceae.g__Clostridium	25	treatment__endpoint-abundances	1
0.302996	0.137278	2.20717	0.0273021	k__Bacteria.p__Firmicutes.c__Clostridia.o__Clostridiales.f__Clostridiaceae.g__Clostridium.s__Clostridium_sp_CAG_58	21	treatment__endpoint-abundances	1
-0.0801041	0.119682	-0.669309	0.503298	k__Bacteria.p__Firmicutes.c__Clostridia.o__Clostridiales.f__Clostridiales_unclassified	24	treatment__endpoint-abundances	1
-0.0181316	0.0858095	-0.2113	0.832653	k__Bacteria.p__Firmicutes.c__Clostridia.o__Clostridiales.f__Clostridiales_unclassified.g__Intestinimonas	15	treatment__endpoint-abundances	1
-0.0181316	0.0858095	-0.2113	0.832653	k__Bacteria.p__Firmicutes.c__Clostridia.o__Clostridiales.f__Clostridiales_unclassified.g__Intestinimonas.s__Intestinimonas_butyriciproducens	15	treatment__endpoint-abundances	1
0.149982	0.106503	1.40824	0.15906	k__Bacteria.p__Firmicutes.c__Clostridia.o__Clostridiales.f__Clostridiales_unclassified.g__Lawsonibacter	12	treatment__endpoint-abundances	1
0.149982	0.106503	1.40824	0.15906	k__Bacteria.p__Firmicutes.c__Clostridia.o__Clostridiales.f__Clostridiales_unclassified.g__Lawsonibacter.s__Lawsonibacter_asaccharolyticus	12	treatment__endpoint-abundances	1
0.0242928	0.0924836	0.262672	0.792804	k__Bacteria.p__Firmicutes.c__Clostridia.o__Clostridiales.f__Clostridiales_unclassified.g__Monoglobus	16	treatment__endpoint-abundances	1
0.0242928	0.0924836	0.262672	0.792804	k__Bacteria.p__Firmicutes.c__Clostridia.o__Clostridiales.f__Clostridiales_unclassified.g__Monoglobus.s__Monoglobus_pectinilyticus	16	treatment__endpoint-abundances	1
0.286648	0.341772	0.838712	0.401631	k__Bacteria.p__Firmicutes.c__Clostridia.o__Clostridiales.f__Eubacteriaceae	27	treatment__endpoint-abundances	1
0.286648	0.341772	0.838712	0.401631	k__Bacteria.p__Firmicutes.c__Clostridia.o__Clostridiales.f__Eubacteriaceae.g__Eubacterium	27	treatment__endpoint-abundances	1
-0.0931584	0.0914404	-1.01879	0.308304	k__Bacteria.p__Firmicutes.c__Clostridia.o__Clostridiales.f__Eubacteriaceae.g__Eubacterium.s__Eubacterium_eligens	17	treatment__endpoint-abundances	1
0.449074	0.414761	1.08273	0.278929	k__Bacteria.p__Firmicutes.c__Clostridia.o__Clostridiales.f__Eubacteriaceae.g__Eubacterium.s__Eubacterium_hallii	27	treatment__endpoint-abundances	1
0.00356443	0.0925185	0.0385267	0.969268	k__Bacteria.p__Firmicutes.c__Clostridia.o__Clostridiales.f__Eubacteriaceae.g__Eubacterium.s__Eubacterium_ramulus	12	treatment__endpoint-abundances	1
0.230418	0.104148	2.21242	0.0269377	k__Bacteria.p__Firmicutes.c__Clostridia.o__Clostridiales.f__Eubacteriaceae.g__Eubacterium.s__Eubacterium_sp_CAG_38	13	treatment__endpoint-abundances	1
0.728322	0.721283	1.00976	0.31261	k__Bacteria.p__Firmicutes.c__Clostridia.o__Clostridiales.f__Lachnospiraceae	27	treatment__endpoint-abundances	1
0.425164	0.370328	1.14807	0.250938	k__Bacteria.p__Firmicutes.c__Clostridia.o__Clostridiales.f__Lachnospiraceae.g__Anaerostipes	27	treatment__endpoint-abundances	1
0.425873	0.370643	1.14901	0.250551	k__Bacteria.p__Firmicutes.c__Clostridia.o__Clostridiales.f__Lachnospiraceae.g__Anaerostipes.s__Anaerostipes_hadrus	27	treatment__endpoint-abundances	1
0.450234	0.498301	0.903537	0.366241	k__Bacteria.p__Firmicutes.c__Clostridia.o__Clostridiales.f__Lachnospiraceae.g__Blautia	27	treatment__endpoint-abundances	1
-0.0887628	0.100465	-0.883524	0.376953	k__Bacteria.p__Firmicutes.c__Clostridia.o__Clostridiales.f__Lachnospiraceae.g__Blautia.s__Blautia_hydrogenotrophica	10	treatment__endpoint-abundances	1
0.419512	0.377317	1.11183	0.266212	k__Bacteria.p__Firmicutes.c__Clostridia.o__Clostridiales.f__Lachnospiraceae.g__Blautia.s__Blautia_obeum	27	treatment__endpoint-abundances	1
0.355048	0.19615	1.81009	0.0702824	k__Bacteria.p__Firmicutes.c__Clostridia.o__Clostridiales.f__Lachnospiraceae.g__Blautia.s__Blautia_wexlerae	24	treatment__endpoint-abundances	1
0.182787	0.104815	1.74389	0.0811775	k__Bacteria.p__Firmicutes.c__Clostridia.o__Clostridiales.f__Lachnospiraceae.g__Blautia.s__Ruminococcus_gnavus	12	treatment__endpoint-abundances	1
-0.0117803	0.128798	-0.0914637	0.927124	k__Bacteria.p__Firmicutes.c__Clostridia.o__Clostridiales.f__Lachnospiraceae.g__Blautia.s__Ruminococcus_torques	26	treatment__endpoint-abundances	1
-0.0566543	0.0907469	-0.624311	0.532423	k__Bacteria.p__Firmicutes.c__Clostridia.o__Clostridiales.f__Lachnospiraceae.g__Coprococcus	22	treatment__endpoint-abundances	1
-0.044382	0.085511	-0.519021	0.603746	k__Bacteria.p__Firmicutes.c__Clostridia.o__Clostridiales.f__Lachnospiraceae.g__Coprococcus.s__Coprococcus_catus	16	treatment__endpoint-abundances	1
-0.0833133	0.0910462	-0.915066	0.360157	k__Bacteria.p__Firmicutes.c__Clostridia.o__Clostridiales.f__Lachnospiraceae.g__Coprococcus.s__Coprococcus_comes	21	treatment__endpoint-abundances	1
0.0170134	0.131944	0.128945	0.897401	k__Bacteria.p__Firmicutes.c__Clostridia.o__Clostridiales.f__Lachnospiraceae.g__Dorea	26	treatment__endpoint-abundances	1
-0.0997915	0.104387	-0.95598	0.339082	k__Bacteria.p__Firmicutes.c__Clostridia.o__Clostridiales.f__Lachnospiraceae.g__Dorea.s__Dorea_formicigenerans	22	treatment__endpoint-abundances	1
-0.0719254	0.103657	-0.693878	0.487759	k__Bacteria.p__Firmicutes.c__Clostridia.o__Clostridiales.f__Lachnospiraceae.g__Dorea.s__Dorea_longicatena	24	treatment__endpoint-abundances	1
0.00114163	0.0868124	0.0131505	0.989508	k__Bacteria.p__Firmicutes.c__Clostridia.o__Clostridiales.f__Lachnospiraceae.g__Eisenbergiella	13	treatment__endpoint-abundances	1
-0.0924766	0.0934515	-0.989567	0.322386	k__Bacteria.p__Firmicutes.c__Clostridia.o__Clostridiales.f__Lachnospiraceae.g__Eisenbergiella.s__Eisenbergiella_tayi	10	treatment__endpoint-abundances	1
0.038941	0.118725	0.327993	0.742917	k__Bacteria.p__Firmicutes.c__Clostridia.o__Clostridiales.f__Lachnospiraceae.g__Fusicatenibacter	26	treatment__endpoint-abundances	1
0.038941	0.118725	0.327993	0.742917	k__Bacteria.p__Firmicutes.c__Clostridia.o__Clostridiales.f__Lachnospiraceae.g__Fusicatenibacter.s__Fusicatenibacter_saccharivorans	26	treatment__endpoint-abundances	1
0.0179946	0.0866019	0.207785	0.835397	k__Bacteria.p__Firmicutes.c__Clostridia.o__Clostridiales.f__Lachnospiraceae.g__Lachnoclostridium	13	treatment__endpoint-abundances	1
-0.0673103	0.101556	-0.662791	0.507464	k__Bacteria.p__Firmicutes.c__Clostridia.o__Clostridiales.f__Lachnospiraceae.g__Lachnoclostridium.s__Clostridium_symbiosum	11	treatment__endpoint-abundances	1
0.0642974	0.0870729	0.738431	0.460252	k__Bacteria.p__Firmicutes.c__Clostridia.o__Clostridiales.f__Lachnospiraceae.g__Lachnospira	16	treatment__endpoint-abundances	1
-0.00495695	0.0927802	-0.0534268	0.957392	k__Bacteria.p__Firmicutes.c__Clostridia.o__Clostridiales.f__Lachnospiraceae.g__Lachnospiraceae_unclassified	24	treatment__endpoint-abundances	1
-0.00495695	0.0927802	-0.0534268	0.957392	k__Bacteria.p__Firmicutes.c__Clostridia.o__Clostridiales.f__Lachnospiraceae.g__Lachnospiraceae_unclassified.s__Eubacterium_rectale	24	treatment__endpoint-abundances	1
0.0642974	0.0870729	0.738431	0.460252	k__Bacteria.p__Firmicutes.c__Clostridia.o__Clostridiales.f__Lachnospiraceae.g__Lachnospira.s__Lachnospira_pectinoschiza	16	treatment__endpoint-abundances	1
0.203133	0.203731	0.997064	0.318733	k__Bacteria.p__Firmicutes.c__Clostridia.o__Clostridiales.f__Lachnospiraceae.g__Roseburia	27	treatment__endpoint-abundances	1
0.0406256	0.0690608	0.588258	0.556359	k__Bacteria.p__Firmicutes.c__Clostridia.o__Clostridiales.f__Lachnospiraceae.g__Roseburia.s__Roseburia_faecis	17	treatment__endpoint-abundances	1
0.123617	0.123618	0.999992	0.317314	k__Bacteria.p__Firmicutes.c__Clostridia.o__Clostridiales.f__Lachnospiraceae.g__Roseburia.s__Roseburia_hominis	24	treatment__endpoint-abundances	1
0.0539676	0.0869792	0.620465	0.534952	k__Bacteria.p__Firmicutes.c__Clostridia.o__Clostridiales.f__Lachnospiraceae.g__Roseburia.s__Roseburia_intestinalis	18	treatment__endpoint-abundances	1
0.21871	0.110639	1.97679	0.048065	k__Bacteria.p__Firmicutes.c__Clostridia.o__Clostridiales.f__Lachnospiraceae.g__Roseburia.s__Roseburia_inulinivorans	18	treatment__endpoint-abundances	1
0.128003	0.0990606	1.29217	0.196297	k__Bacteria.p__Firmicutes.c__Clostridia.o__Clostridiales.f__Oscillospiraceae	23	treatment__endpoint-abundances	1
0.128003	0.0990606	1.29217	0.196297	k__Bacteria.p__Firmicutes.c__Clostridia.o__Clostridiales.f__Oscillospiraceae.g__Oscillibacter	23	treatment__endpoint-abundances	1
0.0837832	0.0879669	0.95244	0.340874	k__Bacteria.p__Firmicutes.c__Clostridia.o__Clostridiales.f__Oscillospiraceae.g__Oscillibacter.s__Oscillibacter_sp_57_20	22	treatment__endpoint-abundances	1
0.119851	0.0816513	1.46784	0.142148	k__Bacteria.p__Firmicutes.c__Clostridia.o__Clostridiales.f__Oscillospiraceae.g__Oscillibacter.s__Oscillibacter_sp_CAG_241	17	treatment__endpoint-abundances	1
-0.146187	0.595249	-0.24559	0.805999	k__Bacteria.p__Firmicutes.c__Clostridia.o__Clostridiales.f__Ruminococcaceae	28	treatment__endpoint-abundances	1
0.0980626	0.0990809	0.989722	0.32231	k__Bacteria.p__Firmicutes.c__Clostridia.o__Clostridiales.f__Ruminococcaceae.g__Agathobaculum	21	treatment__endpoint-abundances	1
0.0980626	0.0990809	0.989722	0.32231	k__Bacteria.p__Firmicutes.c__Clostridia.o__Clostridiales.f__Ruminococcaceae.g__Agathobaculum.s__Agathobaculum_butyriciproducens	21	treatment__endpoint-abundances	1
-0.0482857	0.106875	-0.451798	0.651415	k__Bacteria.p__Firmicutes.c__Clostridia.o__Clostridiales.f__Ruminococcaceae.g__Anaerotruncus	15	treatment__endpoint-abundances	1
-0.0334091	0.109297	-0.305672	0.759855	k__Bacteria.p__Firmicutes.c__Clostridia.o__Clostridiales.f__Ruminococcaceae.g__Anaerotruncus.s__Anaerotruncus_colihominis	15	treatment__endpoint-abundances	1
-0.0723072	0.500396	-0.1445	0.885106	k__Bacteria.p__Firmicutes.c__Clostridia.o__Clostridiales.f__Ruminococcaceae.g__Faecalibacterium	28	treatment__endpoint-abundances	1
-0.0723072	0.500396	-0.1445	0.885106	k__Bacteria.p__Firmicutes.c__Clostridia.o__Clostridiales.f__Ruminococcaceae.g__Faecalibacterium.s__Faecalibacterium_prausnitzii	28	treatment__endpoint-abundances	1
0.137508	0.116137	1.18402	0.236406	k__Bacteria.p__Firmicutes.c__Clostridia.o__Clostridiales.f__Ruminococcaceae.g__Flavonifractor	23	treatment__endpoint-abundances	1
0.137508	0.116137	1.18402	0.236406	k__Bacteria.p__Firmicutes.c__Clostridia.o__Clostridiales.f__Ruminococcaceae.g__Flavonifractor.s__Flavonifractor_plautii	23	treatment__endpoint-abundances	1
-0.0167987	0.116455	-0.144251	0.885302	k__Bacteria.p__Firmicutes.c__Clostridia.o__Clostridiales.f__Ruminococcaceae.g__Gemmiger	24	treatment__endpoint-abundances	1
-0.0167987	0.116455	-0.144251	0.885302	k__Bacteria.p__Firmicutes.c__Clostridia.o__Clostridiales.f__Ruminococcaceae.g__Gemmiger.s__Gemmiger_formicilis	24	treatment__endpoint-abundances	1
-0.0166005	0.123931	-0.133949	0.893443	k__Bacteria.p__Firmicutes.c__Clostridia.o__Clostridiales.f__Ruminococcaceae.g__Ruminococcaceae_unclassified	26	treatment__endpoint-abundances	1
0.0441637	0.0952677	0.463575	0.642952	k__Bacteria.p__Firmicutes.c__Clostridia.o__Clostridiales.f__Ruminococcaceae.g__Ruminococcaceae_unclassified.s__Clostridium_leptum	22	treatment__endpoint-abundances	1
0.0532729	0.0793449	0.671409	0.50196	k__Bacteria.p__Firmicutes.c__Clostridia.o__Clostridiales.f__Ruminococcaceae.g__Ruminococcaceae_unclassified.s__Eubacterium_siraeum	20	treatment__endpoint-abundances	1
0.0667149	0.0927034	0.719659	0.471735	k__Bacteria.p__Firmicutes.c__Clostridia.o__Clostridiales.f__Ruminococcaceae.g__Ruminococcus	24	treatment__endpoint-abundances	1
0.0423355	0.0778324	0.543932	0.586488	k__Bacteria.p__Firmicutes.c__Clostridia.o__Clostridiales.f__Ruminococcaceae.g__Ruminococcus.s__Ruminococcus_bicirculans	21	treatment__endpoint-abundances	1
-0.030151	0.0633603	-0.475865	0.63417	k__Bacteria.p__Firmicutes.c__Clostridia.o__Clostridiales.f__Ruminococcaceae.g__Ruminococcus.s__Ruminococcus_bromii	16	treatment__endpoint-abundances	1
0.00291403	0.0748698	0.0389213	0.968953	k__Bacteria.p__Firmicutes.c__Clostridia.o__Clostridiales.f__Ruminococcaceae.g__Ruminococcus.s__Ruminococcus_lactaris	14	treatment__endpoint-abundances	1
0.0890168	0.218203	0.407953	0.683308	k__Bacteria.p__Firmicutes.c__Clostridia.o__Clostridiales.f__Ruminococcaceae.g__Ruthenibacterium	27	treatment__endpoint-abundances	1
0.0890168	0.218203	0.407953	0.683308	k__Bacteria.p__Firmicutes.c__Clostridia.o__Clostridiales.f__Ruminococcaceae.g__Ruthenibacterium.s__Ruthenibacterium_lactatiformans	27	treatment__endpoint-abundances	1
0.0484099	0.0947675	0.510829	0.609471	k__Bacteria.p__Firmicutes.c__Erysipelotrichia	16	treatment__endpoint-abundances	1
0.0484099	0.0947675	0.510829	0.609471	k__Bacteria.p__Firmicutes.c__Erysipelotrichia.o__Erysipelotrichales	16	treatment__endpoint-abundances	1
0.0484099	0.0947675	0.510829	0.609471	k__Bacteria.p__Firmicutes.c__Erysipelotrichia.o__Erysipelotrichales.f__Erysipelotrichaceae	16	treatment__endpoint-abundances	1
0.106026	0.100842	1.05141	0.29307	k__Bacteria.p__Firmicutes.c__Erysipelotrichia.o__Erysipelotrichales.f__Erysipelotrichaceae.g__Erysipelatoclostridium	13	treatment__endpoint-abundances	1
0.106026	0.100842	1.05141	0.29307	k__Bacteria.p__Firmicutes.c__Erysipelotrichia.o__Erysipelotrichales.f__Erysipelotrichaceae.g__Erysipelatoclostridium.s__Clostridium_innocuum	13	treatment__endpoint-abundances	1
0.00198501	0.0918822	0.0216039	0.982764	k__Bacteria.p__Firmicutes.c__Firmicutes_unclassified	22	treatment__endpoint-abundances	1
0.00198501	0.0918822	0.0216039	0.982764	k__Bacteria.p__Firmicutes.c__Firmicutes_unclassified.o__Firmicutes_unclassified	22	treatment__endpoint-abundances	1
0.00198501	0.0918822	0.0216039	0.982764	k__Bacteria.p__Firmicutes.c__Firmicutes_unclassified.o__Firmicutes_unclassified.f__Firmicutes_unclassified	22	treatment__endpoint-abundances	1
0.00198501	0.0918822	0.0216039	0.982764	k__Bacteria.p__Firmicutes.c__Firmicutes_unclassified.o__Firmicutes_unclassified.f__Firmicutes_unclassified.g__Firmicutes_unclassified	22	treatment__endpoint-abundances	1
0.00229072	0.0812553	0.0281916	0.977509	k__Bacteria.p__Firmicutes.c__Firmicutes_unclassified.o__Firmicutes_unclassified.f__Firmicutes_unclassified.g__Firmicutes_unclassified.s__Firmicutes_bacterium_CAG_83	18	treatment__endpoint-abundances	1
0.18091	0.141887	1.27502	0.2023	k__Bacteria.p__Firmicutes.c__Negativicutes	24	treatment__endpoint-abundances	1
0.0431723	0.0874639	0.493602	0.621588	k__Bacteria.p__Firmicutes.c__Negativicutes.o__Acidaminococcales	15	treatment__endpoint-abundances	1
0.0431723	0.0874639	0.493602	0.621588	k__Bacteria.p__Firmicutes.c__Negativicutes.o__Acidaminococcales.f__Acidaminococcaceae	15	treatment__endpoint-abundances	1
0.00309326	0.0858581	0.0360276	0.97126	k__Bacteria.p__Firmicutes.c__Negativicutes.o__Acidaminococcales.f__Acidaminococcaceae.g__Phascolarctobacterium	14	treatment__endpoint-abundances	1
0.0418655	0.0890704	0.470027	0.638336	k__Bacteria.p__Firmicutes.c__Negativicutes.o__Acidaminococcales.f__Acidaminococcaceae.g__Phascolarctobacterium.s__Phascolarctobacterium_faecium	13	treatment__endpoint-abundances	1
0.11798	0.0958209	1.23125	0.218228	k__Bacteria.p__Firmicutes.c__Negativicutes.o__Veillonellales	12	treatment__endpoint-abundances	1
0.11798	0.0958209	1.23125	0.218228	k__Bacteria.p__Firmicutes.c__Negativicutes.o__Veillonellales.f__Veillonellaceae	12	treatment__endpoint-abundances	1
0.114762	0.0972833	1.17966	0.238134	k__Bacteria.p__Firmicutes.c__Negativicutes.o__Veillonellales.f__Veillonellaceae.g__Dialister	12	treatment__endpoint-abundances	1
0.114762	0.0972833	1.17966	0.238134	k__Bacteria.p__Firmicutes.c__Negativicutes.o__Veillonellales.f__Veillonellaceae.g__Dialister.s__Dialister_invisus	12	treatment__endpoint-abundances	1
0.454903	0.309578	1.46943	0.141717	k__Bacteria.p__Proteobacteria	25	treatment__endpoint-abundances	1
0.182817	0.0943434	1.93778	0.0526499	k__Bacteria.p__Proteobacteria.c__Betaproteobacteria	18	treatment__endpoint-abundances	1
0.182817	0.0943434	1.93778	0.0526499	k__Bacteria.p__Proteobacteria.c__Betaproteobacteria.o__Burkholderiales	18	treatment__endpoint-abundances	1
0.182631	0.0943587	1.9355	0.052929	k__Bacteria.p__Proteobacteria.c__Betaproteobacteria.o__Burkholderiales.f__Sutterellaceae	18	treatment__endpoint-abundances	1
0.11928	0.0851955	1.40008	0.161491	k__Bacteria.p__Proteobacteria.c__Betaproteobacteria.o__Burkholderiales.f__Sutterellaceae.g__Parasutterella	15	treatment__endpoint-abundances	1
0.11928	0.0851955	1.40008	0.161491	k__Bacteria.p__Proteobacteria.c__Betaproteobacteria.o__Burkholderiales.f__Sutterellaceae.g__Parasutterella.s__Parasutterella_excrementihominis	15	treatment__endpoint-abundances	1
0.0506838	0.0973515	0.520627	0.602627	k__Bacteria.p__Proteobacteria.c__Deltaproteobacteria	21	treatment__endpoint-abundances	1
0.0506838	0.0973515	0.520627	0.602627	k__Bacteria.p__Proteobacteria.c__Deltaproteobacteria.o__Desulfovibrionales	21	treatment__endpoint-abundances	1
0.0506838	0.0973515	0.520627	0.602627	k__Bacteria.p__Proteobacteria.c__Deltaproteobacteria.o__Desulfovibrionales.f__Desulfovibrionaceae	21	treatment__endpoint-abundances	1
0.061193	0.0988199	0.619238	0.53576	k__Bacteria.p__Proteobacteria.c__Deltaproteobacteria.o__Desulfovibrionales.f__Desulfovibrionaceae.g__Bilophila	21	treatment__endpoint-abundances	1
0.061193	0.0988199	0.619238	0.53576	k__Bacteria.p__Proteobacteria.c__Deltaproteobacteria.o__Desulfovibrionales.f__Desulfovibrionaceae.g__Bilophila.s__Bilophila_wadsworthia	21	treatment__endpoint-abundances	1
0.118308	0.100888	1.17266	0.240931	k__Bacteria.p__Proteobacteria.c__Gammaproteobacteria	11	treatment__endpoint-abundances	1
0.044897	0.0871181	0.515358	0.606303	k__Bacteria.p__Proteobacteria.c__Proteobacteria_unclassified	11	treatment__endpoint-abundances	1
0.044897	0.0871181	0.515358	0.606303	k__Bacteria.p__Proteobacteria.c__Proteobacteria_unclassified.o__Proteobacteria_unclassified	11	treatment__endpoint-abundances	1
0.044897	0.0871181	0.515358	0.606303	k__Bacteria.p__Proteobacteria.c__Proteobacteria_unclassified.o__Proteobacteria_unclassified.f__Proteobacteria_unclassified	11	treatment__endpoint-abundances	1
0.044897	0.0871181	0.515358	0.606303	k__Bacteria.p__Proteobacteria.c__Proteobacteria_unclassified.o__Proteobacteria_unclassified.f__Proteobacteria_unclassified.g__Proteobacteria_unclassified	11	treatment__endpoint-abundances	1
0.044897	0.0871181	0.515358	0.606303	k__Bacteria.p__Proteobacteria.c__Proteobacteria_unclassified.o__Proteobacteria_unclassified.f__Proteobacteria_unclassified.g__Proteobacteria_unclassified.s__Proteobacteria_bacterium_CAG_139	11	treatment__endpoint-abundances	1
-0.0365508	0.0774573	-0.471884	0.63701	k__Bacteria.p__Verrucomicrobia	11	treatment__endpoint-abundances	1
-0.0365508	0.0774573	-0.471884	0.63701	k__Bacteria.p__Verrucomicrobia.c__Verrucomicrobiae	11	treatment__endpoint-abundances	1
-0.0365508	0.0774573	-0.471884	0.63701	k__Bacteria.p__Verrucomicrobia.c__Verrucomicrobiae.o__Verrucomicrobiales	11	treatment__endpoint-abundances	1
-0.0365508	0.0774573	-0.471884	0.63701	k__Bacteria.p__Verrucomicrobia.c__Verrucomicrobiae.o__Verrucomicrobiales.f__Akkermansiaceae	11	treatment__endpoint-abundances	1
-0.0365508	0.0774573	-0.471884	0.63701	k__Bacteria.p__Verrucomicrobia.c__Verrucomicrobiae.o__Verrucomicrobiales.f__Akkermansiaceae.g__Akkermansia	11	treatment__endpoint-abundances	1
-0.0365508	0.0774573	-0.471884	0.63701	k__Bacteria.p__Verrucomicrobia.c__Verrucomicrobiae.o__Verrucomicrobiales.f__Akkermansiaceae.g__Akkermansia.s__Akkermansia_muciniphila	11	treatment__endpoint-abundances	1
-1718.08	3024.06	-0.568137	0.569942	k__Bacteria	28	dbm2__endpoint-abundances	1
0.432499	0.587131	0.736632	0.461346	k__Bacteria.p__Actinobacteria	28	dbm2__endpoint-abundances	1
0.0782411	0.11392	0.686809	0.492203	k__Bacteria.p__Actinobacteria.c__Actinobacteria	26	dbm2__endpoint-abundances	1
0.0782851	0.11393	0.687133	0.491999	k__Bacteria.p__Actinobacteria.c__Actinobacteria.o__Bifidobacteriales	26	dbm2__endpoint-abundances	1
0.0782851	0.11393	0.687133	0.491999	k__Bacteria.p__Actinobacteria.c__Actinobacteria.o__Bifidobacteriales.f__Bifidobacteriaceae	26	dbm2__endpoint-abundances	1
0.0782851	0.11393	0.687133	0.491999	k__Bacteria.p__Actinobacteria.c__Actinobacteria.o__Bifidobacteriales.f__Bifidobacteriaceae.g__Bifidobacterium	26	dbm2__endpoint-abundances	1
0.349854	0.146365	2.3903	0.0168348	k__Bacteria.p__Actinobacteria.c__Actinobacteria.o__Bifidobacteriales.f__Bifidobacteriaceae.g__Bifidobacterium.s__Bifidobacterium_adolescentis	21	dbm2__endpoint-abundances	1
0.0394204	0.0604201	0.652438	0.514119	k__Bacteria.p__Actinobacteria.c__Actinobacteria.o__Bifidobacteriales.f__Bifidobacteriaceae.g__Bifidobacterium.s__Bifidobacterium_bifidum	14	dbm2__endpoint-abundances	1
-0.061902	0.0986277	-0.627633	0.530245	k__Bacteria.p__Actinobacteria.c__Actinobacteria.o__Bifidobacteriales.f__Bifidobacteriaceae.g__Bifidobacterium.s__Bifidobacterium_longum	24	dbm2__endpoint-abundances	1
-0.0841531	0.0822989	-1.02253	0.30653	k__Bacteria.p__Actinobacteria.c__Actinobacteria.o__Bifidobacteriales.f__Bifidobacteriaceae.g__Bifidobacterium.s__Bifidobacterium_pseudocatenulatum	20	dbm2__endpoint-abundances	1
-0.188471	0.69313	-0.271912	0.78569	k__Bacteria.p__Actinobacteria.c__Coriobacteriia	28	dbm2__endpoint-abundances	1
-0.0376951	0.113719	-0.331477	0.740285	k__Bacteria.p__Actinobacteria.c__Coriobacteriia.o__Coriobacteriales	25	dbm2__endpoint-abundances	1
-0.0376951	0.113719	-0.331477	0.740285	k__Bacteria.p__Actinobacteria.c__Coriobacteriia.o__Coriobacteriales.f__Coriobacteriaceae	25	dbm2__endpoint-abundances	1
-0.0375844	0.113714	-0.330518	0.741009	k__Bacteria.p__Actinobacteria.c__Coriobacteriia.o__Coriobacteriales.f__Coriobacteriaceae.g__Collinsella	25	dbm2__endpoint-abundances	1
-0.0461607	0.105283	-0.438442	0.661066	k__Bacteria.p__Actinobacteria.c__Coriobacteriia.o__Coriobacteriales.f__Coriobacteriaceae.g__Collinsella.s__Collinsella_aerofaciens	24	dbm2__endpoint-abundances	1
0.0595507	0.0982335	0.606216	0.544371	k__Bacteria.p__Actinobacteria.c__Coriobacteriia.o__Coriobacteriales.f__Coriobacteriaceae.g__Collinsella.s__Collinsella_intestinalis	12	dbm2__endpoint-abundances	1
-0.166092	0.116574	-1.42477	0.154224	k__Bacteria.p__Actinobacteria.c__Coriobacteriia.o__Coriobacteriales.f__Coriobacteriaceae.g__Collinsella.s__Collinsella_stercoris	18	dbm2__endpoint-abundances	1
-0.487204	0.432167	-1.12735	0.259593	k__Bacteria.p__Actinobacteria.c__Coriobacteriia.o__Eggerthellales	27	dbm2__endpoint-abundances	1
-0.487204	0.432167	-1.12735	0.259593	k__Bacteria.p__Actinobacteria.c__Coriobacteriia.o__Eggerthellales.f__Eggerthellaceae	27	dbm2__endpoint-abundances	1
-0.162635	0.217415	-0.748039	0.454437	k__Bacteria.p__Actinobacteria.c__Coriobacteriia.o__Eggerthellales.f__Eggerthellaceae.g__Adlercreutzia	27	dbm2__endpoint-abundances	1
-0.162635	0.217415	-0.748039	0.454437	k__Bacteria.p__Actinobacteria.c__Coriobacteriia.o__Eggerthellales.f__Eggerthellaceae.g__Adlercreutzia.s__Adlercreutzia_equolifaciens	27	dbm2__endpoint-abundances	1
-0.347268	0.317191	-1.09482	0.273594	k__Bacteria.p__Actinobacteria.c__Coriobacteriia.o__Eggerthellales.f__Eggerthellaceae.g__Asaccharobacter	27	dbm2__endpoint-abundances	1
-0.347268	0.317191	-1.09482	0.273594	k__Bacteria.p__Actinobacteria.c__Coriobacteriia.o__Eggerthellales.f__Eggerthellaceae.g__Asaccharobacter.s__Asaccharobacter_celatus	27	dbm2__endpoint-abundances	1
-0.098569	0.108896	-0.905165	0.365378	k__Bacteria.p__Actinobacteria.c__Coriobacteriia.o__Eggerthellales.f__Eggerthellaceae.g__Eggerthella	22	dbm2__endpoint-abundances	1
-0.098569	0.108896	-0.905165	0.365378	k__Bacteria.p__Actinobacteria.c__Coriobacteriia.o__Eggerthellales.f__Eggerthellaceae.g__Eggerthella.s__Eggerthella_lenta	22	dbm2__endpoint-abundances	1
-0.234965	0.158517	-1.48227	0.138269	k__Bacteria.p__Actinobacteria.c__Coriobacteriia.o__Eggerthellales.f__Eggerthellaceae.g__Gordonibacter	24	dbm2__endpoint-abundances	1
-0.234965	0.158517	-1.48227	0.138269	k__Bacteria.p__Actinobacteria.c__Coriobacteriia.o__Eggerthellales.f__Eggerthellaceae.g__Gordonibacter.s__Gordonibacter_pamelaeae	24	dbm2__endpoint-abundances	1
-0.118824	0.171776	-0.691742	0.4891	k__Bacteria.p__Bacteroidetes	27	dbm2__endpoint-abundances	1
-0.118824	0.171776	-0.691742	0.4891	k__Bacteria.p__Bacteroidetes.c__Bacteroidia	27	dbm2__endpoint-abundances	1
-0.118824	0.171776	-0.691742	0.4891	k__Bacteria.p__Bacteroidetes.c__Bacteroidia.o__Bacteroidales	27	dbm2__endpoint-abundances	1
-0.126276	0.17218	-0.733392	0.46332	k__Bacteria.p__Bacteroidetes.c__Bacteroidia.o__Bacteroidales.f__Bacteroidaceae	27	dbm2__endpoint-abundances	1
-0.126276	0.17218	-0.733392	0.46332	k__Bacteria.p__Bacteroidetes.c__Bacteroidia.o__Bacteroidales.f__Bacteroidaceae.g__Bacteroides	27	dbm2__endpoint-abundances	1
-0.00270501	0.0773829	-0.0349561	0.972115	k__Bacteria.p__Bacteroidetes.c__Bacteroidia.o__Bacteroidales.f__Bacteroidaceae.g__Bacteroides.s__Bacteroides_caccae	20	dbm2__endpoint-abundances	1
0.102034	0.0820797	1.2431	0.21383	k__Bacteria.p__Bacteroidetes.c__Bacteroidia.o__Bacteroidales.f__Bacteroidaceae.g__Bacteroides.s__Bacteroides_fragilis	12	dbm2__endpoint-abundances	1
-0.0154297	0.0800463	-0.19276	0.847147	k__Bacteria.p__Bacteroidetes.c__Bacteroidia.o__Bacteroidales.f__Bacteroidaceae.g__Bacteroides.s__Bacteroides_ovatus	19	dbm2__endpoint-abundances	1
-0.0802668	0.0765329	-1.04879	0.294276	k__Bacteria.p__Bacteroidetes.c__Bacteroidia.o__Bacteroidales.f__Bacteroidaceae.g__Bacteroides.s__Bacteroides_stercoris	14	dbm2__endpoint-abundances	1
-0.032113	0.0840907	-0.381885	0.702547	k__Bacteria.p__Bacteroidetes.c__Bacteroidia.o__Bacteroidales.f__Bacteroidaceae.g__Bacteroides.s__Bacteroides_thetaiotaomicron	21	dbm2__endpoint-abundances	1
-0.134748	0.0947105	-1.42274	0.154812	k__Bacteria.p__Bacteroidetes.c__Bacteroidia.o__Bacteroidales.f__Bacteroidaceae.g__Bacteroides.s__Bacteroides_uniformis	22	dbm2__endpoint-abundances	1
-0.178181	0.102199	-1.74347	0.0812517	k__Bacteria.p__Bacteroidetes.c__Bacteroidia.o__Bacteroidales.f__Bacteroidaceae.g__Bacteroides.s__Bacteroides_vulgatus	22	dbm2__endpoint-abundances	1
0.00713132	0.0787413	0.0905664	0.927837	k__Bacteria.p__Bacteroidetes.c__Bacteroidia.o__Bacteroidales.f__Bacteroidaceae.g__Bacteroides.s__Bacteroides_xylanisolvens	13	dbm2__endpoint-abundances	1
0.0408551	0.0761176	0.536736	0.59145	k__Bacteria.p__Bacteroidetes.c__Bacteroidia.o__Bacteroidales.f__Barnesiellaceae	14	dbm2__endpoint-abundances	1
-0.0195529	0.0771597	-0.253408	0.799953	k__Bacteria.p__Bacteroidetes.c__Bacteroidia.o__Bacteroidales.f__Odoribacteraceae	17	dbm2__endpoint-abundances	1
-0.0309336	0.0750489	-0.412179	0.680208	k__Bacteria.p__Bacteroidetes.c__Bacteroidia.o__Bacteroidales.f__Odoribacteraceae.g__Odoribacter	16	dbm2__endpoint-abundances	1
-0.0309336	0.0750489	-0.412179	0.680208	k__Bacteria.p__Bacteroidetes.c__Bacteroidia.o__Bacteroidales.f__Odoribacteraceae.g__Odoribacter.s__Odoribacter_splanchnicus	16	dbm2__endpoint-abundances	1
-0.0145919	0.065735	-0.22198	0.824329	k__Bacteria.p__Bacteroidetes.c__Bacteroidia.o__Bacteroidales.f__Prevotellaceae	13	dbm2__endpoint-abundances	1
-0.0658127	0.146292	-0.449871	0.652803	k__Bacteria.p__Bacteroidetes.c__Bacteroidia.o__Bacteroidales.f__Rikenellaceae	27	dbm2__endpoint-abundances	1
-0.0658127	0.146292	-0.449871	0.652803	k__Bacteria.p__Bacteroidetes.c__Bacteroidia.o__Bacteroidales.f__Rikenellaceae.g__Alistipes	27	dbm2__endpoint-abundances	1
-0.195808	0.134427	-1.45661	0.145225	k__Bacteria.p__Bacteroidetes.c__Bacteroidia.o__Bacteroidales.f__Rikenellaceae.g__Alistipes.s__Alistipes_finegoldii	24	dbm2__endpoint-abundances	1
0.0136907	0.0723874	0.189131	0.84999	k__Bacteria.p__Bacteroidetes.c__Bacteroidia.o__Bacteroidales.f__Rikenellaceae.g__Alistipes.s__Alistipes_putredinis	21	dbm2__endpoint-abundances	1
-0.0417493	0.0743345	-0.56164	0.574361	k__Bacteria.p__Bacteroidetes.c__Bacteroidia.o__Bacteroidales.f__Rikenellaceae.g__Alistipes.s__Alistipes_shahii	18	dbm2__endpoint-abundances	1
-0.10079	0.112817	-0.893391	0.371648	k__Bacteria.p__Bacteroidetes.c__Bacteroidia.o__Bacteroidales.f__Tannerellaceae	25	dbm2__endpoint-abundances	1
-0.10079	0.112817	-0.893391	0.371648	k__Bacteria.p__Bacteroidetes.c__Bacteroidia.o__Bacteroidales.f__Tannerellaceae.g__Parabacteroides	25	dbm2__endpoint-abundances	1
-0.145059	0.10977	-1.32148	0.18634	k__Bacteria.p__Bacteroidetes.c__Bacteroidia.o__Bacteroidales.f__Tannerellaceae.g__Parabacteroides.s__Parabacteroides_distasonis	23	dbm2__endpoint-abundances	1
-0.0348358	0.076659	-0.454425	0.649523	k__Bacteria.p__Bacteroidetes.c__Bacteroidia.o__Bacteroidales.f__Tannerellaceae.g__Parabacteroides.s__Parabacteroides_merdae	20	dbm2__endpoint-abundances	1
-0.631	1.02073	-0.618186	0.536453	k__Bacteria.p__Firmicutes	28	dbm2__endpoint-abundances	1
0.0616317	0.126053	0.488936	0.624887	k__Bacteria.p__Firmicutes.c__Bacilli	25	dbm2__endpoint-abundances	1
0.0616317	0.126053	0.488936	0.624887	k__Bacteria.p__Firmicutes.c__Bacilli.o__Lactobacillales	25	dbm2__endpoint-abundances	1
0.0560879	0.1277	0.439217	0.660504	k__Bacteria.p__Firmicutes.c__Bacilli.o__Lactobacillales.f__Streptococcaceae	25	dbm2__endpoint-abundances	1
0.0560879	0.1277	0.439217	0.660504	k__Bacteria.p__Firmicutes.c__Bacilli.o__Lactobacillales.f__Streptococcaceae.g__Streptococcus	25	dbm2__endpoint-abundances	1
-0.0253676	0.106596	-0.237979	0.811897	k__Bacteria.p__Firmicutes.c__Bacilli.o__Lactobacillales.f__Streptococcaceae.g__Streptococcus.s__Streptococcus_parasanguinis	12	dbm2__endpoint-abundances	1
-0.0206053	0.12459	-0.165385	0.868641	k__Bacteria.p__Firmicutes.c__Bacilli.o__Lactobacillales.f__Streptococcaceae.g__Streptococcus.s__Streptococcus_salivarius	24	dbm2__endpoint-abundances	1
0.088036	0.0886715	0.992834	0.320791	k__Bacteria.p__Firmicutes.c__Bacilli.o__Lactobacillales.f__Streptococcaceae.g__Streptococcus.s__Streptococcus_thermophilus	14	dbm2__endpoint-abundances	1
-0.407664	0.943382	-0.432131	0.665647	k__Bacteria.p__Firmicutes.c__Clostridia	28	dbm2__endpoint-abundances	1
-0.407664	0.943382	-0.432131	0.665647	k__Bacteria.p__Firmicutes.c__Clostridia.o__Clostridiales	28	dbm2__endpoint-abundances	1
-0.144672	0.14807	-0.977052	0.328543	k__Bacteria.p__Firmicutes.c__Clostridia.o__Clostridiales.f__Clostridiaceae	26	dbm2__endpoint-abundances	1
0.0155824	0.114365	0.136252	0.891622	k__Bacteria.p__Firmicutes.c__Clostridia.o__Clostridiales.f__Clostridiaceae.g__Clostridium	25	dbm2__endpoint-abundances	1
0.0875081	0.0968376	0.903658	0.366177	k__Bacteria.p__Firmicutes.c__Clostridia.o__Clostridiales.f__Clostridiaceae.g__Clostridium.s__Clostridium_sp_CAG_58	21	dbm2__endpoint-abundances	1
-0.201384	0.136593	-1.47434	0.140391	k__Bacteria.p__Firmicutes.c__Clostridia.o__Clostridiales.f__Clostridiales_unclassified	24	dbm2__endpoint-abundances	1
-0.180822	0.101027	-1.78984	0.0734797	k__Bacteria.p__Firmicutes.c__Clostridia.o__Clostridiales.f__Clostridiales_unclassified.g__Intestinimonas	15	dbm2__endpoint-abundances	1
-0.180822	0.101027	-1.78984	0.0734797	k__Bacteria.p__Firmicutes.c__Clostridia.o__Clostridiales.f__Clostridiales_unclassified.g__Intestinimonas.s__Intestinimonas_butyriciproducens	15	dbm2__endpoint-abundances	1
-0.0893726	0.104024	-0.859152	0.390257	k__Bacteria.p__Firmicutes.c__Clostridia.o__Clostridiales.f__Clostridiales_unclassified.g__Lawsonibacter	12	dbm2__endpoint-abundances	1
-0.0893726	0.104024	-0.859152	0.390257	k__Bacteria.p__Firmicutes.c__Clostridia.o__Clostridiales.f__Clostridiales_unclassified.g__Lawsonibacter.s__Lawsonibacter_asaccharolyticus	12	dbm2__endpoint-abundances	1
0.0475393	0.0927489	0.51256	0.608259	k__Bacteria.p__Firmicutes.c__Clostridia.o__Clostridiales.f__Clostridiales_unclassified.g__Monoglobus	16	dbm2__endpoint-abundances	1
0.0475393	0.0927489	0.51256	0.608259	k__Bacteria.p__Firmicutes.c__Clostridia.o__Clostridiales.f__Clostridiales_unclassified.g__Monoglobus.s__Monoglobus_pectinilyticus	16	dbm2__endpoint-abundances	1
-0.222693	0.250618	-0.888576	0.374231	k__Bacteria.p__Firmicutes.c__Clostridia.o__Clostridiales.f__Eubacteriaceae	27	dbm2__endpoint-abundances	1
-0.222693	0.250618	-0.888576	0.374231	k__Bacteria.p__Firmicutes.c__Clostridia.o__Clostridiales.f__Eubacteriaceae.g__Eubacterium	27	dbm2__endpoint-abundances	1
-0.00772404	0.0878813	-0.0878917	0.929963	k__Bacteria.p__Firmicutes.c__Clostridia.o__Clostridiales.f__Eubacteriaceae.g__Eubacterium.s__Eubacterium_eligens	17	dbm2__endpoint-abundances	1
-0.155372	0.215778	-0.720055	0.471491	k__Bacteria.p__Firmicutes.c__Clostridia.o__Clostridiales.f__Eubacteriaceae.g__Eubacterium.s__Eubacterium_hallii	27	dbm2__endpoint-abundances	1
-0.0613088	0.0929982	-0.659248	0.509737	k__Bacteria.p__Firmicutes.c__Clostridia.o__Clostridiales.f__Eubacteriaceae.g__Eubacterium.s__Eubacterium_ramulus	12	dbm2__endpoint-abundances	1
0.0666088	0.0867587	0.767748	0.442637	k__Bacteria.p__Firmicutes.c__Clostridia.o__Clostridiales.f__Eubacteriaceae.g__Eubacterium.s__Eubacterium_sp_CAG_38	13	dbm2__endpoint-abundances	1
-0.161202	0.218941	-0.736284	0.461558	k__Bacteria.p__Firmicutes.c__Clostridia.o__Clostridiales.f__Lachnospiraceae	27	dbm2__endpoint-abundances	1
-0.0564675	0.177802	-0.317586	0.750799	k__Bacteria.p__Firmicutes.c__Clostridia.o__Clostridiales.f__Lachnospiraceae.g__Anaerostipes	27	dbm2__endpoint-abundances	1
-0.0565301	0.177827	-0.317893	0.750566	k__Bacteria.p__Firmicutes.c__Clostridia.o__Clostridiales.f__Lachnospiraceae.g__Anaerostipes.s__Anaerostipes_hadrus	27	dbm2__endpoint-abundances	1
-0.230869	0.276445	-0.835133	0.403643	k__Bacteria.p__Firmicutes.c__Clostridia.o__Clostridiales.f__Lachnospiraceae.g__Blautia	27	dbm2__endpoint-abundances	1
-0.205677	0.110254	-1.86549	0.0621128	k__Bacteria.p__Firmicutes.c__Clostridia.o__Clostridiales.f__Lachnospiraceae.g__Blautia.s__Blautia_hydrogenotrophica	10	dbm2__endpoint-abundances	1
-0.172066	0.212092	-0.811279	0.417206	k__Bacteria.p__Firmicutes.c__Clostridia.o__Clostridiales.f__Lachnospiraceae.g__Blautia.s__Blautia_obeum	27	dbm2__endpoint-abundances	1
0.0931803	0.115798	0.804676	0.421007	k__Bacteria.p__Firmicutes.c__Clostridia.o__Clostridiales.f__Lachnospiraceae.g__Blautia.s__Blautia_wexlerae	24	dbm2__endpoint-abundances	1
0.10851	0.0951636	1.14025	0.254182	k__Bacteria.p__Firmicutes.c__Clostridia.o__Clostridiales.f__Lachnospiraceae.g__Blautia.s__Ruminococcus_gnavus	12	dbm2__endpoint-abundances	1
-0.462968	0.394087	-1.17479	0.24008	k__Bacteria.p__Firmicutes.c__Clostridia.o__Clostridiales.f__Lachnospiraceae.g__Blautia.s__Ruminococcus_torques	26	dbm2__endpoint-abundances	1
-0.164924	0.111141	-1.48392	0.13783	k__Bacteria.p__Firmicutes.c__Clostridia.o__Clostridiales.f__Lachnospiraceae.g__Coprococcus	22	dbm2__endpoint-abundances	1
0.0293002	0.0866659	0.338082	0.735301	k__Bacteria.p__Firmicutes.c__Clostridia.o__Clostridiales.f__Lachnospiraceae.g__Coprococcus.s__Coprococcus_catus	16	dbm2__endpoint-abundances	1
-0.244002	0.127725	-1.91037	0.0560861	k__Bacteria.p__Firmicutes.c__Clostridia.o__Clostridiales.f__Lachnospiraceae.g__Coprococcus.s__Coprococcus_comes	21	dbm2__endpoint-abundances	1
-0.279381	0.240669	-1.16085	0.245703	k__Bacteria.p__Firmicutes.c__Clostridia.o__Clostridiales.f__Lachnospiraceae.g__Dorea	26	dbm2__endpoint-abundances	1
-0.0496317	0.10197	-0.48673	0.626449	k__Bacteria.p__Firmicutes.c__Clostridia.o__Clostridiales.f__Lachnospiraceae.g__Dorea.s__Dorea_formicigenerans	22	dbm2__endpoint-abundances	1
-0.266118	0.185669	-1.43329	0.151774	k__Bacteria.p__Firmicutes.c__Clostridia.o__Clostridiales.f__Lachnospiraceae.g__Dorea.s__Dorea_longicatena	24	dbm2__endpoint-abundances	1
-0.179746	0.0972682	-1.84794	0.0646115	k__Bacteria.p__Firmicutes.c__Clostridia.o__Clostridiales.f__Lachnospiraceae.g__Eisenbergiella	13	dbm2__endpoint-abundances	1
-0.1327	0.0944432	-1.40508	0.159998	k__Bacteria.p__Firmicutes.c__Clostridia.o__Clostridiales.f__Lachnospiraceae.g__Eisenbergiella.s__Eisenbergiella_tayi	10	dbm2__endpoint-abundances	1
-0.112476	0.143227	-0.785298	0.432279	k__Bacteria.p__Firmicutes.c__Clostridia.o__Clostridiales.f__Lachnospiraceae.g__Fusicatenibacter	26	dbm2__endpoint-abundances	1
-0.112476	0.143227	-0.785298	0.432279	k__Bacteria.p__Firmicutes.c__Clostridia.o__Clostridiales.f__Lachnospiraceae.g__Fusicatenibacter.s__Fusicatenibacter_saccharivorans	26	dbm2__endpoint-abundances	1
-0.0611352	0.087954	-0.695081	0.487004	k__Bacteria.p__Firmicutes.c__Clostridia.o__Clostridiales.f__Lachnospiraceae.g__Lachnoclostridium	13	dbm2__endpoint-abundances	1
-0.161283	0.10788	-1.49502	0.134908	k__Bacteria.p__Firmicutes.c__Clostridia.o__Clostridiales.f__Lachnospiraceae.g__Lachnoclostridium.s__Clostridium_symbiosum	11	dbm2__endpoint-abundances	1
0.0969382	0.0871456	1.11237	0.265979	k__Bacteria.p__Firmicutes.c__Clostridia.o__Clostridiales.f__Lachnospiraceae.g__Lachnospira	16	dbm2__endpoint-abundances	1
-0.239298	0.14354	-1.66712	0.09549	k__Bacteria.p__Firmicutes.c__Clostridia.o__Clostridiales.f__Lachnospiraceae.g__Lachnospiraceae_unclassified	24	dbm2__endpoint-abundances	1
-0.239298	0.14354	-1.66712	0.09549	k__Bacteria.p__Firmicutes.c__Clostridia.o__Clostridiales.f__Lachnospiraceae.g__Lachnospiraceae_unclassified.s__Eubacterium_rectale	24	dbm2__endpoint-abundances	1
0.0969382	0.0871456	1.11237	0.265979	k__Bacteria.p__Firmicutes.c__Clostridia.o__Clostridiales.f__Lachnospiraceae.g__Lachnospira.s__Lachnospira_pectinoschiza	16	dbm2__endpoint-abundances	1
-0.0363765	0.14571	-0.249649	0.802859	k__Bacteria.p__Firmicutes.c__Clostridia.o__Clostridiales.f__Lachnospiraceae.g__Roseburia	27	dbm2__endpoint-abundances	1
-0.0557358	0.0699464	-0.796837	0.425546	k__Bacteria.p__Firmicutes.c__Clostridia.o__Clostridiales.f__Lachnospiraceae.g__Roseburia.s__Roseburia_faecis	17	dbm2__endpoint-abundances	1
0.0223964	0.11211	0.199772	0.841659	k__Bacteria.p__Firmicutes.c__Clostridia.o__Clostridiales.f__Lachnospiraceae.g__Roseburia.s__Roseburia_hominis	24	dbm2__endpoint-abundances	1
0.0516197	0.0840759	0.613965	0.539238	k__Bacteria.p__Firmicutes.c__Clostridia.o__Clostridiales.f__Lachnospiraceae.g__Roseburia.s__Roseburia_intestinalis	18	dbm2__endpoint-abundances	1
0.150649	0.0914355	1.6476	0.0994349	k__Bacteria.p__Firmicutes.c__Clostridia.o__Clostridiales.f__Lachnospiraceae.g__Roseburia.s__Roseburia_inulinivorans	18	dbm2__endpoint-abundances	1
0.0191544	0.0842879	0.227249	0.82023	k__Bacteria.p__Firmicutes.c__Clostridia.o__Clostridiales.f__Oscillospiraceae	23	dbm2__endpoint-abundances	1
0.0191544	0.0842879	0.227249	0.82023	k__Bacteria.p__Firmicutes.c__Clostridia.o__Clostridiales.f__Oscillospiraceae.g__Oscillibacter	23	dbm2__endpoint-abundances	1
0.0614747	0.0830165	0.740512	0.45899	k__Bacteria.p__Firmicutes.c__Clostridia.o__Clostridiales.f__Oscillospiraceae.g__Oscillibacter.s__Oscillibacter_sp_57_20	22	dbm2__endpoint-abundances	1
-0.0123665	0.0730473	-0.169294	0.865565	k__Bacteria.p__Firmicutes.c__Clostridia.o__Clostridiales.f__Oscillospiraceae.g__Oscillibacter.s__Oscillibacter_sp_CAG_241	17	dbm2__endpoint-abundances	1
-0.210612	0.587183	-0.358682	0.719833	k__Bacteria.p__Firmicutes.c__Clostridia.o__Clostridiales.f__Ruminococcaceae	28	dbm2__endpoint-abundances	1
0.0745159	0.0956165	0.77932	0.435791	k__Bacteria.p__Firmicutes.c__Clostridia.o__Clostridiales.f__Ruminococcaceae.g__Agathobaculum	21	dbm2__endpoint-abundances	1
0.0745159	0.0956165	0.77932	0.435791	k__Bacteria.p__Firmicutes.c__Clostridia.o__Clostridiales.f__Ruminococcaceae.g__Agathobaculum.s__Agathobaculum_butyriciproducens	21	dbm2__endpoint-abundances	1
-0.32591	0.162371	-2.00719	0.0447292	k__Bacteria.p__Firmicutes.c__Clostridia.o__Clostridiales.f__Ruminococcaceae.g__Anaerotruncus	15	dbm2__endpoint-abundances	1
-0.326472	0.167248	-1.95203	0.0509349	k__Bacteria.p__Firmicutes.c__Clostridia.o__Clostridiales.f__Ruminococcaceae.g__Anaerotruncus.s__Anaerotruncus_colihominis	15	dbm2__endpoint-abundances	1
0.635539	0.524548	1.21159	0.225668	k__Bacteria.p__Firmicutes.c__Clostridia.o__Clostridiales.f__Ruminococcaceae.g__Faecalibacterium	28	dbm2__endpoint-abundances	1
0.635539	0.524548	1.21159	0.225668	k__Bacteria.p__Firmicutes.c__Clostridia.o__Clostridiales.f__Ruminococcaceae.g__Faecalibacterium.s__Faecalibacterium_prausnitzii	28	dbm2__endpoint-abundances	1
0.0357198	0.100654	0.354879	0.72268	k__Bacteria.p__Firmicutes.c__Clostridia.o__Clostridiales.f__Ruminococcaceae.g__Flavonifractor	23	dbm2__endpoint-abundances	1
0.0357198	0.100654	0.354879	0.72268	k__Bacteria.p__Firmicutes.c__Clostridia.o__Clostridiales.f__Ruminococcaceae.g__Flavonifractor.s__Flavonifractor_plautii	23	dbm2__endpoint-abundances	1
-0.31222	0.199981	-1.56125	0.118464	k__Bacteria.p__Firmicutes.c__Clostridia.o__Clostridiales.f__Ruminococcaceae.g__Gemmiger	24	dbm2__endpoint-abundances	1
-0.31222	0.199981	-1.56125	0.118464	k__Bacteria.p__Firmicutes.c__Clostridia.o__Clostridiales.f__Ruminococcaceae.g__Gemmiger.s__Gemmiger_formicilis	24	dbm2__endpoint-abundances	1
-0.407682	0.248388	-1.64131	0.100734	k__Bacteria.p__Firmicutes.c__Clostridia.o__Clostridiales.f__Ruminococcaceae.g__Ruminococcaceae_unclassified	26	dbm2__endpoint-abundances	1
-0.180626	0.113912	-1.58567	0.112815	k__Bacteria.p__Firmicutes.c__Clostridia.o__Clostridiales.f__Ruminococcaceae.g__Ruminococcaceae_unclassified.s__Clostridium_leptum	22	dbm2__endpoint-abundances	1
-0.055595	0.0796915	-0.697627	0.48541	k__Bacteria.p__Firmicutes.c__Clostridia.o__Clostridiales.f__Ruminococcaceae.g__Ruminococcaceae_unclassified.s__Eubacterium_siraeum	20	dbm2__endpoint-abundances	1
-0.129476	0.103508	-1.25088	0.210978	k__Bacteria.p__Firmicutes.c__Clostridia.o__Clostridiales.f__Ruminococcaceae.g__Ruminococcus	24	dbm2__endpoint-abundances	1
-0.0211612	0.0760527	-0.278244	0.780825	k__Bacteria.p__Firmicutes.c__Clostridia.o__Clostridiales.f__Ruminococcaceae.g__Ruminococcus.s__Ruminococcus_bicirculans	21	dbm2__endpoint-abundances	1
-0.134618	0.0702256	-1.91694	0.0552458	k__Bacteria.p__Firmicutes.c__Clostridia.o__Clostridiales.f__Ruminococcaceae.g__Ruminococcus.s__Ruminococcus_bromii	16	dbm2__endpoint-abundances	1
-0.116357	0.0805351	-1.4448	0.148514	k__Bacteria.p__Firmicutes.c__Clostridia.o__Clostridiales.f__Ruminococcaceae.g__Ruminococcus.s__Ruminococcus_lactaris	14	dbm2__endpoint-abundances	1
-0.634009	0.419187	-1.51247	0.130414	k__Bacteria.p__Firmicutes.c__Clostridia.o__Clostridiales.f__Ruminococcaceae.g__Ruthenibacterium	27	dbm2__endpoint-abundances	1
-0.634009	0.419187	-1.51247	0.130414	k__Bacteria.p__Firmicutes.c__Clostridia.o__Clostridiales.f__Ruminococcaceae.g__Ruthenibacterium.s__Ruthenibacterium_lactatiformans	27	dbm2__endpoint-abundances	1
-0.117707	0.0986837	-1.19277	0.232959	k__Bacteria.p__Firmicutes.c__Erysipelotrichia	16	dbm2__endpoint-abundances	1
-0.117707	0.0986837	-1.19277	0.232959	k__Bacteria.p__Firmicutes.c__Erysipelotrichia.o__Erysipelotrichales	16	dbm2__endpoint-abundances	1
-0.117707	0.0986837	-1.19277	0.232959	k__Bacteria.p__Firmicutes.c__Erysipelotrichia.o__Erysipelotrichales.f__Erysipelotrichaceae	16	dbm2__endpoint-abundances	1
-0.15708	0.106694	-1.47225	0.140953	k__Bacteria.p__Firmicutes.c__Erysipelotrichia.o__Erysipelotrichales.f__Erysipelotrichaceae.g__Erysipelatoclostridium	13	dbm2__endpoint-abundances	1
-0.15708	0.106694	-1.47225	0.140953	k__Bacteria.p__Firmicutes.c__Erysipelotrichia.o__Erysipelotrichales.f__Erysipelotrichaceae.g__Erysipelatoclostridium.s__Clostridium_innocuum	13	dbm2__endpoint-abundances	1
-0.204612	0.119606	-1.71072	0.087133	k__Bacteria.p__Firmicutes.c__Firmicutes_unclassified	22	dbm2__endpoint-abundances	1
-0.204612	0.119606	-1.71072	0.087133	k__Bacteria.p__Firmicutes.c__Firmicutes_unclassified.o__Firmicutes_unclassified	22	dbm2__endpoint-abundances	1
-0.204612	0.119606	-1.71072	0.087133	k__Bacteria.p__Firmicutes.c__Firmicutes_unclassified.o__Firmicutes_unclassified.f__Firmicutes_unclassified	22	dbm2__endpoint-abundances	1
-0.204612	0.119606	-1.71072	0.087133	k__Bacteria.p__Firmicutes.c__Firmicutes_unclassified.o__Firmicutes_unclassified.f__Firmicutes_unclassified.g__Firmicutes_unclassified	22	dbm2__endpoint-abundances	1
-0.224237	0.105334	-2.12882	0.0332691	k__Bacteria.p__Firmicutes.c__Firmicutes_unclassified.o__Firmicutes_unclassified.f__Firmicutes_unclassified.g__Firmicutes_unclassified.s__Firmicutes_bacterium_CAG_83	18	dbm2__endpoint-abundances	1
0.0606002	0.117188	0.517118	0.605074	k__Bacteria.p__Firmicutes.c__Negativicutes	24	dbm2__endpoint-abundances	1
-0.050916	0.0891651	-0.571031	0.567979	k__Bacteria.p__Firmicutes.c__Negativicutes.o__Acidaminococcales	15	dbm2__endpoint-abundances	1
-0.050916	0.0891651	-0.571031	0.567979	k__Bacteria.p__Firmicutes.c__Negativicutes.o__Acidaminococcales.f__Acidaminococcaceae	15	dbm2__endpoint-abundances	1
-0.0746439	0.0879232	-0.848967	0.3959	k__Bacteria.p__Firmicutes.c__Negativicutes.o__Acidaminococcales.f__Acidaminococcaceae.g__Phascolarctobacterium	14	dbm2__endpoint-abundances	1
-0.11436	0.0932044	-1.22698	0.219829	k__Bacteria.p__Firmicutes.c__Negativicutes.o__Acidaminococcales.f__Acidaminococcaceae.g__Phascolarctobacterium.s__Phascolarctobacterium_faecium	13	dbm2__endpoint-abundances	1
0.175606	0.101084	1.73723	0.0823465	k__Bacteria.p__Firmicutes.c__Negativicutes.o__Veillonellales	12	dbm2__endpoint-abundances	1
0.175606	0.101084	1.73723	0.0823465	k__Bacteria.p__Firmicutes.c__Negativicutes.o__Veillonellales.f__Veillonellaceae	12	dbm2__endpoint-abundances	1
0.175209	0.102164	1.71498	0.0863492	k__Bacteria.p__Firmicutes.c__Negativicutes.o__Veillonellales.f__Veillonellaceae.g__Dialister	12	dbm2__endpoint-abundances	1
0.175209	0.102164	1.71498	0.0863492	k__Bacteria.p__Firmicutes.c__Negativicutes.o__Veillonellales.f__Veillonellaceae.g__Dialister.s__Dialister_invisus	12	dbm2__endpoint-abundances	1
0.0857079	0.124112	0.690568	0.489837	k__Bacteria.p__Proteobacteria	25	dbm2__endpoint-abundances	1
0.132255	0.0908902	1.45511	0.145639	k__Bacteria.p__Proteobacteria.c__Betaproteobacteria	18	dbm2__endpoint-abundances	1
0.132255	0.0908902	1.45511	0.145639	k__Bacteria.p__Proteobacteria.c__Betaproteobacteria.o__Burkholderiales	18	dbm2__endpoint-abundances	1
0.131806	0.0908648	1.45057	0.146899	k__Bacteria.p__Proteobacteria.c__Betaproteobacteria.o__Burkholderiales.f__Sutterellaceae	18	dbm2__endpoint-abundances	1
0.0950992	0.0857925	1.10848	0.267655	k__Bacteria.p__Proteobacteria.c__Betaproteobacteria.o__Burkholderiales.f__Sutterellaceae.g__Parasutterella	15	dbm2__endpoint-abundances	1
0.0950992	0.0857925	1.10848	0.267655	k__Bacteria.p__Proteobacteria.c__Betaproteobacteria.o__Burkholderiales.f__Sutterellaceae.g__Parasutterella.s__Parasutterella_excrementihominis	15	dbm2__endpoint-abundances	1
-0.037545	0.0967218	-0.388175	0.697887	k__Bacteria.p__Proteobacteria.c__Deltaproteobacteria	21	dbm2__endpoint-abundances	1
-0.037545	0.0967218	-0.388175	0.697887	k__Bacteria.p__Proteobacteria.c__Deltaproteobacteria.o__Desulfovibrionales	21	dbm2__endpoint-abundances	1
-0.037545	0.0967218	-0.388175	0.697887	k__Bacteria.p__Proteobacteria.c__Deltaproteobacteria.o__Desulfovibrionales.f__Desulfovibrionaceae	21	dbm2__endpoint-abundances	1
-0.0532492	0.0988157	-0.538874	0.589973	k__Bacteria.p__Proteobacteria.c__Deltaproteobacteria.o__Desulfovibrionales.f__Desulfovibrionaceae.g__Bilophila	21	dbm2__endpoint-abundances	1
-0.0532492	0.0988157	-0.538874	0.589973	k__Bacteria.p__Proteobacteria.c__Deltaproteobacteria.o__Desulfovibrionales.f__Desulfovibrionaceae.g__Bilophila.s__Bilophila_wadsworthia	21	dbm2__endpoint-abundances	1
0.0735775	0.0988324	0.744467	0.456594	k__Bacteria.p__Proteobacteria.c__Gammaproteobacteria	11	dbm2__endpoint-abundances	1
-0.000504439	0.0858138	-0.00587829	0.99531	k__Bacteria.p__Proteobacteria.c__Proteobacteria_unclassified	11	dbm2__endpoint-abundances	1
-0.000504439	0.0858138	-0.00587829	0.99531	k__Bacteria.p__Proteobacteria.c__Proteobacteria_unclassified.o__Proteobacteria_unclassified	11	dbm2__endpoint-abundances	1
-0.000504439	0.0858138	-0.00587829	0.99531	k__Bacteria.p__Proteobacteria.c__Proteobacteria_unclassified.o__Proteobacteria_unclassified.f__Proteobacteria_unclassified	11	dbm2__endpoint-abundances	1
-0.000504439	0.0858138	-0.00587829	0.99531	k__Bacteria.p__Proteobacteria.c__Proteobacteria_unclassified.o__Proteobacteria_unclassified.f__Proteobacteria_unclassified.g__Proteobacteria_unclassified	11	dbm2__endpoint-abundances	1
-0.000504439	0.0858138	-0.00587829	0.99531	k__Bacteria.p__Proteobacteria.c__Proteobacteria_unclassified.o__Proteobacteria_unclassified.f__Proteobacteria_unclassified.g__Proteobacteria_unclassified.s__Proteobacteria_bacterium_CAG_139	11	dbm2__endpoint-abundances	1
-0.111087	0.079124	-1.40397	0.160329	k__Bacteria.p__Verrucomicrobia	11	dbm2__endpoint-abundances	1
-0.111087	0.079124	-1.40397	0.160329	k__Bacteria.p__Verrucomicrobia.c__Verrucomicrobiae	11	dbm2__endpoint-abundances	1
-0.111087	0.079124	-1.40397	0.160329	k__Bacteria.p__Verrucomicrobia.c__Verrucomicrobiae.o__Verrucomicrobiales	11	dbm2__endpoint-abundances	1
-0.111087	0.079124	-1.40397	0.160329	k__Bacteria.p__Verrucomicrobia.c__Verrucomicrobiae.o__Verrucomicrobiales.f__Akkermansiaceae	11	dbm2__endpoint-abundances	1
-0.111087	0.079124	-1.40397	0.160329	k__Bacteria.p__Verrucomicrobia.c__Verrucomicrobiae.o__Verrucomicrobiales.f__Akkermansiaceae.g__Akkermansia	11	dbm2__endpoint-abundances	1
-0.111087	0.079124	-1.40397	0.160329	k__Bacteria.p__Verrucomicrobia.c__Verrucomicrobiae.o__Verrucomicrobiales.f__Akkermansiaceae.g__Akkermansia.s__Akkermansia_muciniphila	11	dbm2__endpoint-abundances	1
-2336.85	4448.98	-0.525255	0.599406	k__Bacteria	28	dbm3__endpoint-abundances	1
1.14287	0.717979	1.59178	0.111434	k__Bacteria.p__Actinobacteria	28	dbm3__endpoint-abundances	1
0.97312	0.689822	1.41068	0.158338	k__Bacteria.p__Actinobacteria.c__Actinobacteria	26	dbm3__endpoint-abundances	1
0.973771	0.690019	1.41122	0.158179	k__Bacteria.p__Actinobacteria.c__Actinobacteria.o__Bifidobacteriales	26	dbm3__endpoint-abundances	1
0.973771	0.690019	1.41122	0.158179	k__Bacteria.p__Actinobacteria.c__Actinobacteria.o__Bifidobacteriales.f__Bifidobacteriaceae	26	dbm3__endpoint-abundances	1
0.973771	0.690019	1.41122	0.158179	k__Bacteria.p__Actinobacteria.c__Actinobacteria.o__Bifidobacteriales.f__Bifidobacteriaceae.g__Bifidobacterium	26	dbm3__endpoint-abundances	1
1.68967	1.01327	1.66754	0.0954077	k__Bacteria.p__Actinobacteria.c__Actinobacteria.o__Bifidobacteriales.f__Bifidobacteriaceae.g__Bifidobacterium.s__Bifidobacterium_adolescentis	21	dbm3__endpoint-abundances	1
0.0328132	0.0641457	0.511541	0.608972	k__Bacteria.p__Actinobacteria.c__Actinobacteria.o__Bifidobacteriales.f__Bifidobacteriaceae.g__Bifidobacterium.s__Bifidobacterium_bifidum	14	dbm3__endpoint-abundances	1
-0.0849763	0.0955641	-0.889208	0.373891	k__Bacteria.p__Actinobacteria.c__Actinobacteria.o__Bifidobacteriales.f__Bifidobacteriaceae.g__Bifidobacterium.s__Bifidobacterium_longum	24	dbm3__endpoint-abundances	1
-0.0856214	0.0853211	-1.00352	0.31561	k__Bacteria.p__Actinobacteria.c__Actinobacteria.o__Bifidobacteriales.f__Bifidobacteriaceae.g__Bifidobacterium.s__Bifidobacterium_pseudocatenulatum	20	dbm3__endpoint-abundances	1
-0.103385	0.707963	-0.146031	0.883897	k__Bacteria.p__Actinobacteria.c__Coriobacteriia	28	dbm3__endpoint-abundances	1
-0.0938279	0.113876	-0.82395	0.409968	k__Bacteria.p__Actinobacteria.c__Coriobacteriia.o__Coriobacteriales	25	dbm3__endpoint-abundances	1
-0.0938279	0.113876	-0.82395	0.409968	k__Bacteria.p__Actinobacteria.c__Coriobacteriia.o__Coriobacteriales.f__Coriobacteriaceae	25	dbm3__endpoint-abundances	1
-0.0937666	0.113875	-0.823418	0.41027	k__Bacteria.p__Actinobacteria.c__Coriobacteriia.o__Coriobacteriales.f__Coriobacteriaceae.g__Collinsella	25	dbm3__endpoint-abundances	1
-0.116784	0.108943	-1.07197	0.283732	k__Bacteria.p__Actinobacteria.c__Coriobacteriia.o__Coriobacteriales.f__Coriobacteriaceae.g__Collinsella.s__Collinsella_aerofaciens	24	dbm3__endpoint-abundances	1
0.0185481	0.10226	0.181382	0.856068	k__Bacteria.p__Actinobacteria.c__Coriobacteriia.o__Coriobacteriales.f__Coriobacteriaceae.g__Collinsella.s__Collinsella_intestinalis	12	dbm3__endpoint-abundances	1
-0.0820007	0.118108	-0.694284	0.487504	k__Bacteria.p__Actinobacteria.c__Coriobacteriia.o__Coriobacteriales.f__Coriobacteriaceae.g__Collinsella.s__Collinsella_stercoris	18	dbm3__endpoint-abundances	1
-0.356341	0.258278	-1.37968	0.167686	k__Bacteria.p__Actinobacteria.c__Coriobacteriia.o__Eggerthellales	27	dbm3__endpoint-abundances	1
-0.356341	0.258278	-1.37968	0.167686	k__Bacteria.p__Actinobacteria.c__Coriobacteriia.o__Eggerthellales.f__Eggerthellaceae	27	dbm3__endpoint-abundances	1
-0.20786	0.200785	-1.03524	0.300558	k__Bacteria.p__Actinobacteria.c__Coriobacteriia.o__Eggerthellales.f__Eggerthellaceae.g__Adlercreutzia	27	dbm3__endpoint-abundances	1
-0.20786	0.200785	-1.03524	0.300558	k__Bacteria.p__Actinobacteria.c__Coriobacteriia.o__Eggerthellales.f__Eggerthellaceae.g__Adlercreutzia.s__Adlercreutzia_equolifaciens	27	dbm3__endpoint-abundances	1
-0.241025	0.205148	-1.17489	0.24004	k__Bacteria.p__Actinobacteria.c__Coriobacteriia.o__Eggerthellales.f__Eggerthellaceae.g__Asaccharobacter	27	dbm3__endpoint-abundances	1
-0.241025	0.205148	-1.17489	0.24004	k__Bacteria.p__Actinobacteria.c__Coriobacteriia.o__Eggerthellales.f__Eggerthellaceae.g__Asaccharobacter.s__Asaccharobacter_celatus	27	dbm3__endpoint-abundances	1
-0.173231	0.121969	-1.42028	0.155525	k__Bacteria.p__Actinobacteria.c__Coriobacteriia.o__Eggerthellales.f__Eggerthellaceae.g__Eggerthella	22	dbm3__endpoint-abundances	1
-0.173231	0.121969	-1.42028	0.155525	k__Bacteria.p__Actinobacteria.c__Coriobacteriia.o__Eggerthellales.f__Eggerthellaceae.g__Eggerthella.s__Eggerthella_lenta	22	dbm3__endpoint-abundances	1
-0.606304	0.256532	-2.36347	0.0181048	k__Bacteria.p__Actinobacteria.c__Coriobacteriia.o__Eggerthellales.f__Eggerthellaceae.g__Gordonibacter	24	dbm3__endpoint-abundances	1
-0.606304	0.256532	-2.36347	0.0181048	k__Bacteria.p__Actinobacteria.c__Coriobacteriia.o__Eggerthellales.f__Eggerthellaceae.g__Gordonibacter.s__Gordonibacter_pamelaeae	24	dbm3__endpoint-abundances	1
-0.240426	0.183285	-1.31176	0.189601	k__Bacteria.p__Bacteroidetes	27	dbm3__endpoint-abundances	1
-0.240426	0.183285	-1.31176	0.189601	k__Bacteria.p__Bacteroidetes.c__Bacteroidia	27	dbm3__endpoint-abundances	1
-0.240426	0.183285	-1.31176	0.189601	k__Bacteria.p__Bacteroidetes.c__Bacteroidia.o__Bacteroidales	27	dbm3__endpoint-abundances	1
-0.19279	0.157942	-1.22064	0.222224	k__Bacteria.p__Bacteroidetes.c__Bacteroidia.o__Bacteroidales.f__Bacteroidaceae	27	dbm3__endpoint-abundances	1
-0.19279	0.157942	-1.22064	0.222224	k__Bacteria.p__Bacteroidetes.c__Bacteroidia.o__Bacteroidales.f__Bacteroidaceae.g__Bacteroides	27	dbm3__endpoint-abundances	1
-0.0834223	0.0813494	-1.02548	0.305136	k__Bacteria.p__Bacteroidetes.c__Bacteroidia.o__Bacteroidales.f__Bacteroidaceae.g__Bacteroides.s__Bacteroides_caccae	20	dbm3__endpoint-abundances	1
0.0510827	0.0807537	0.632573	0.527012	k__Bacteria.p__Bacteroidetes.c__Bacteroidia.o__Bacteroidales.f__Bacteroidaceae.g__Bacteroides.s__Bacteroides_fragilis	12	dbm3__endpoint-abundances	1
-0.0647352	0.0844868	-0.766217	0.443547	k__Bacteria.p__Bacteroidetes.c__Bacteroidia.o__Bacteroidales.f__Bacteroidaceae.g__Bacteroides.s__Bacteroides_ovatus	19	dbm3__endpoint-abundances	1
-0.11103	0.0845355	-1.31342	0.189043	k__Bacteria.p__Bacteroidetes.c__Bacteroidia.o__Bacteroidales.f__Bacteroidaceae.g__Bacteroides.s__Bacteroides_stercoris	14	dbm3__endpoint-abundances	1
-0.0668391	0.0880709	-0.758923	0.447899	k__Bacteria.p__Bacteroidetes.c__Bacteroidia.o__Bacteroidales.f__Bacteroidaceae.g__Bacteroides.s__Bacteroides_thetaiotaomicron	21	dbm3__endpoint-abundances	1
-0.160833	0.0886205	-1.81485	0.0695462	k__Bacteria.p__Bacteroidetes.c__Bacteroidia.o__Bacteroidales.f__Bacteroidaceae.g__Bacteroides.s__Bacteroides_uniformis	22	dbm3__endpoint-abundances	1
-0.0778979	0.0886867	-0.87835	0.379754	k__Bacteria.p__Bacteroidetes.c__Bacteroidia.o__Bacteroidales.f__Bacteroidaceae.g__Bacteroides.s__Bacteroides_vulgatus	22	dbm3__endpoint-abundances	1
0.0470333	0.0837043	0.561898	0.574186	k__Bacteria.p__Bacteroidetes.c__Bacteroidia.o__Bacteroidales.f__Bacteroidaceae.g__Bacteroides.s__Bacteroides_xylanisolvens	13	dbm3__endpoint-abundances	1
-0.0917902	0.0840218	-1.09246	0.274632	k__Bacteria.p__Bacteroidetes.c__Bacteroidia.o__Bacteroidales.f__Barnesiellaceae	14	dbm3__endpoint-abundances	1
-0.00455654	0.0820483	-0.0555349	0.955712	k__Bacteria.p__Bacteroidetes.c__Bacteroidia.o__Bacteroidales.f__Odoribacteraceae	17	dbm3__endpoint-abundances	1
0.016064	0.0796967	0.201564	0.840258	k__Bacteria.p__Bacteroidetes.c__Bacteroidia.o__Bacteroidales.f__Odoribacteraceae.g__Odoribacter	16	dbm3__endpoint-abundances	1
0.016064	0.0796967	0.201564	0.840258	k__Bacteria.p__Bacteroidetes.c__Bacteroidia.o__Bacteroidales.f__Odoribacteraceae.g__Odoribacter.s__Odoribacter_splanchnicus	16	dbm3__endpoint-abundances	1
-0.082791	0.0795563	-1.04066	0.298034	k__Bacteria.p__Bacteroidetes.c__Bacteroidia.o__Bacteroidales.f__Prevotellaceae	13	dbm3__endpoint-abundances	1
-0.225306	0.162206	-1.38901	0.164831	k__Bacteria.p__Bacteroidetes.c__Bacteroidia.o__Bacteroidales.f__Rikenellaceae	27	dbm3__endpoint-abundances	1
-0.225306	0.162206	-1.38901	0.164831	k__Bacteria.p__Bacteroidetes.c__Bacteroidia.o__Bacteroidales.f__Rikenellaceae.g__Alistipes	27	dbm3__endpoint-abundances	1
-0.169567	0.10602	-1.59939	0.109733	k__Bacteria.p__Bacteroidetes.c__Bacteroidia.o__Bacteroidales.f__Rikenellaceae.g__Alistipes.s__Alistipes_finegoldii	24	dbm3__endpoint-abundances	1
-0.0550175	0.0757534	-0.726272	0.467672	k__Bacteria.p__Bacteroidetes.c__Bacteroidia.o__Bacteroidales.f__Rikenellaceae.g__Alistipes.s__Alistipes_putredinis	21	dbm3__endpoint-abundances	1
-0.0976552	0.0773454	-1.26259	0.206738	k__Bacteria.p__Bacteroidetes.c__Bacteroidia.o__Bacteroidales.f__Rikenellaceae.g__Alistipes.s__Alistipes_shahii	18	dbm3__endpoint-abundances	1
-0.169216	0.117061	-1.44553	0.148308	k__Bacteria.p__Bacteroidetes.c__Bacteroidia.o__Bacteroidales.f__Tannerellaceae	25	dbm3__endpoint-abundances	1
-0.169216	0.117061	-1.44553	0.148308	k__Bacteria.p__Bacteroidetes.c__Bacteroidia.o__Bacteroidales.f__Tannerellaceae.g__Parabacteroides	25	dbm3__endpoint-abundances	1
-0.0411647	0.0876353	-0.469728	0.63855	k__Bacteria.p__Bacteroidetes.c__Bacteroidia.o__Bacteroidales.f__Tannerellaceae.g__Parabacteroides.s__Parabacteroides_distasonis	23	dbm3__endpoint-abundances	1
-0.157029	0.0821052	-1.91254	0.0558072	k__Bacteria.p__Bacteroidetes.c__Bacteroidia.o__Bacteroidales.f__Tannerellaceae.g__Parabacteroides.s__Parabacteroides_merdae	20	dbm3__endpoint-abundances	1
-0.642281	1.08021	-0.59459	0.552117	k__Bacteria.p__Firmicutes	28	dbm3__endpoint-abundances	1
-0.132087	0.135023	-0.978254	0.327949	k__Bacteria.p__Firmicutes.c__Bacilli	25	dbm3__endpoint-abundances	1
-0.132087	0.135023	-0.978254	0.327949	k__Bacteria.p__Firmicutes.c__Bacilli.o__Lactobacillales	25	dbm3__endpoint-abundances	1
-0.140802	0.136814	-1.02915	0.303409	k__Bacteria.p__Firmicutes.c__Bacilli.o__Lactobacillales.f__Streptococcaceae	25	dbm3__endpoint-abundances	1
-0.140802	0.136814	-1.02915	0.303409	k__Bacteria.p__Firmicutes.c__Bacilli.o__Lactobacillales.f__Streptococcaceae.g__Streptococcus	25	dbm3__endpoint-abundances	1
-0.480806	0.22837	-2.10538	0.0352582	k__Bacteria.p__Firmicutes.c__Bacilli.o__Lactobacillales.f__Streptococcaceae.g__Streptococcus.s__Streptococcus_parasanguinis	12	dbm3__endpoint-abundances	1
-0.267992	0.152741	-1.75455	0.0793357	k__Bacteria.p__Firmicutes.c__Bacilli.o__Lactobacillales.f__Streptococcaceae.g__Streptococcus.s__Streptococcus_salivarius	24	dbm3__endpoint-abundances	1
0.0251777	0.0924086	0.27246	0.785268	k__Bacteria.p__Firmicutes.c__Bacilli.o__Lactobacillales.f__Streptococcaceae.g__Streptococcus.s__Streptococcus_thermophilus	14	dbm3__endpoint-abundances	1
-0.314636	0.985493	-0.319267	0.749524	k__Bacteria.p__Firmicutes.c__Clostridia	28	dbm3__endpoint-abundances	1
-0.314636	0.985493	-0.319267	0.749524	k__Bacteria.p__Firmicutes.c__Clostridia.o__Clostridiales	28	dbm3__endpoint-abundances	1
-0.185053	0.154064	-1.20115	0.229694	k__Bacteria.p__Firmicutes.c__Clostridia.o__Clostridiales.f__Clostridiaceae	26	dbm3__endpoint-abundances	1
-0.0415828	0.121251	-0.34295	0.731636	k__Bacteria.p__Firmicutes.c__Clostridia.o__Clostridiales.f__Clostridiaceae.g__Clostridium	25	dbm3__endpoint-abundances	1
-0.0254056	0.100957	-0.251649	0.801313	k__Bacteria.p__Firmicutes.c__Clostridia.o__Clostridiales.f__Clostridiaceae.g__Clostridium.s__Clostridium_sp_CAG_58	21	dbm3__endpoint-abundances	1
-0.431678	0.193153	-2.23491	0.0254235	k__Bacteria.p__Firmicutes.c__Clostridia.o__Clostridiales.f__Clostridiales_unclassified	24	dbm3__endpoint-abundances	1
-0.100215	0.0970597	-1.03251	0.301836	k__Bacteria.p__Firmicutes.c__Clostridia.o__Clostridiales.f__Clostridiales_unclassified.g__Intestinimonas	15	dbm3__endpoint-abundances	1
-0.100215	0.0970597	-1.03251	0.301836	k__Bacteria.p__Firmicutes.c__Clostridia.o__Clostridiales.f__Clostridiales_unclassified.g__Intestinimonas.s__Intestinimonas_butyriciproducens	15	dbm3__endpoint-abundances	1
-0.0400111	0.112331	-0.356188	0.7217	k__Bacteria.p__Firmicutes.c__Clostridia.o__Clostridiales.f__Clostridiales_unclassified.g__Lawsonibacter	12	dbm3__endpoint-abundances	1
-0.0400111	0.112331	-0.356188	0.7217	k__Bacteria.p__Firmicutes.c__Clostridia.o__Clostridiales.f__Clostridiales_unclassified.g__Lawsonibacter.s__Lawsonibacter_asaccharolyticus	12	dbm3__endpoint-abundances	1
-0.0526736	0.100303	-0.525145	0.599483	k__Bacteria.p__Firmicutes.c__Clostridia.o__Clostridiales.f__Clostridiales_unclassified.g__Monoglobus	16	dbm3__endpoint-abundances	1
-0.0526736	0.100303	-0.525145	0.599483	k__Bacteria.p__Firmicutes.c__Clostridia.o__Clostridiales.f__Clostridiales_unclassified.g__Monoglobus.s__Monoglobus_pectinilyticus	16	dbm3__endpoint-abundances	1
-0.32901	0.243036	-1.35375	0.175816	k__Bacteria.p__Firmicutes.c__Clostridia.o__Clostridiales.f__Eubacteriaceae	27	dbm3__endpoint-abundances	1
-0.32901	0.243036	-1.35375	0.175816	k__Bacteria.p__Firmicutes.c__Clostridia.o__Clostridiales.f__Eubacteriaceae.g__Eubacterium	27	dbm3__endpoint-abundances	1
-0.0552431	0.095085	-0.580987	0.56125	k__Bacteria.p__Firmicutes.c__Clostridia.o__Clostridiales.f__Eubacteriaceae.g__Eubacterium.s__Eubacterium_eligens	17	dbm3__endpoint-abundances	1
-0.371534	0.260064	-1.42862	0.153112	k__Bacteria.p__Firmicutes.c__Clostridia.o__Clostridiales.f__Eubacteriaceae.g__Eubacterium.s__Eubacterium_hallii	27	dbm3__endpoint-abundances	1
-0.156005	0.113278	-1.37719	0.168454	k__Bacteria.p__Firmicutes.c__Clostridia.o__Clostridiales.f__Eubacteriaceae.g__Eubacterium.s__Eubacterium_ramulus	12	dbm3__endpoint-abundances	1
0.202739	0.108228	1.87326	0.0610324	k__Bacteria.p__Firmicutes.c__Clostridia.o__Clostridiales.f__Eubacteriaceae.g__Eubacterium.s__Eubacterium_sp_CAG_38	13	dbm3__endpoint-abundances	1
-0.341867	0.300321	-1.13834	0.25498	k__Bacteria.p__Firmicutes.c__Clostridia.o__Clostridiales.f__Lachnospiraceae	27	dbm3__endpoint-abundances	1
-0.243184	0.196968	-1.23464	0.216965	k__Bacteria.p__Firmicutes.c__Clostridia.o__Clostridiales.f__Lachnospiraceae.g__Anaerostipes	27	dbm3__endpoint-abundances	1
-0.243151	0.196973	-1.23444	0.217039	k__Bacteria.p__Firmicutes.c__Clostridia.o__Clostridiales.f__Lachnospiraceae.g__Anaerostipes.s__Anaerostipes_hadrus	27	dbm3__endpoint-abundances	1
-0.460307	0.391416	-1.17601	0.239592	k__Bacteria.p__Firmicutes.c__Clostridia.o__Clostridiales.f__Lachnospiraceae.g__Blautia	27	dbm3__endpoint-abundances	1
-0.11474	0.117589	-0.975778	0.329175	k__Bacteria.p__Firmicutes.c__Clostridia.o__Clostridiales.f__Lachnospiraceae.g__Blautia.s__Blautia_hydrogenotrophica	10	dbm3__endpoint-abundances	1
-0.402317	0.273963	-1.46851	0.141965	k__Bacteria.p__Firmicutes.c__Clostridia.o__Clostridiales.f__Lachnospiraceae.g__Blautia.s__Blautia_obeum	27	dbm3__endpoint-abundances	1
0.0757994	0.135067	0.561201	0.574661	k__Bacteria.p__Firmicutes.c__Clostridia.o__Clostridiales.f__Lachnospiraceae.g__Blautia.s__Blautia_wexlerae	24	dbm3__endpoint-abundances	1
0.0115739	0.0984779	0.117528	0.906442	k__Bacteria.p__Firmicutes.c__Clostridia.o__Clostridiales.f__Lachnospiraceae.g__Blautia.s__Ruminococcus_gnavus	12	dbm3__endpoint-abundances	1
-0.808115	0.587973	-1.37441	0.169315	k__Bacteria.p__Firmicutes.c__Clostridia.o__Clostridiales.f__Lachnospiraceae.g__Blautia.s__Ruminococcus_torques	26	dbm3__endpoint-abundances	1
-0.171843	0.0961534	-1.78718	0.0739092	k__Bacteria.p__Firmicutes.c__Clostridia.o__Clostridiales.f__Lachnospiraceae.g__Coprococcus	22	dbm3__endpoint-abundances	1
-0.0693817	0.091949	-0.754568	0.450509	k__Bacteria.p__Firmicutes.c__Clostridia.o__Clostridiales.f__Lachnospiraceae.g__Coprococcus.s__Coprococcus_catus	16	dbm3__endpoint-abundances	1
-0.231664	0.103393	-2.24062	0.0250504	k__Bacteria.p__Firmicutes.c__Clostridia.o__Clostridiales.f__Lachnospiraceae.g__Coprococcus.s__Coprococcus_comes	21	dbm3__endpoint-abundances	1
-0.604041	0.388554	-1.55459	0.120044	k__Bacteria.p__Firmicutes.c__Clostridia.o__Clostridiales.f__Lachnospiraceae.g__Dorea	26	dbm3__endpoint-abundances	1
-0.117316	0.104068	-1.1273	0.259615	k__Bacteria.p__Firmicutes.c__Clostridia.o__Clostridiales.f__Lachnospiraceae.g__Dorea.s__Dorea_formicigenerans	22	dbm3__endpoint-abundances	1
-0.474369	0.239575	-1.98005	0.047698	k__Bacteria.p__Firmicutes.c__Clostridia.o__Clostridiales.f__Lachnospiraceae.g__Dorea.s__Dorea_longicatena	24	dbm3__endpoint-abundances	1
-0.130636	0.10625	-1.22952	0.218878	k__Bacteria.p__Firmicutes.c__Clostridia.o__Clostridiales.f__Lachnospiraceae.g__Eisenbergiella	13	dbm3__endpoint-abundances	1
-0.0471301	0.100884	-0.46717	0.640378	k__Bacteria.p__Firmicutes.c__Clostridia.o__Clostridiales.f__Lachnospiraceae.g__Eisenbergiella.s__Eisenbergiella_tayi	10	dbm3__endpoint-abundances	1
-0.27741	0.163158	-1.70026	0.0890827	k__Bacteria.p__Firmicutes.c__Clostridia.o__Clostridiales.f__Lachnospiraceae.g__Fusicatenibacter	26	dbm3__endpoint-abundances	1
-0.27741	0.163158	-1.70026	0.0890827	k__Bacteria.p__Firmicutes.c__Clostridia.o__Clostridiales.f__Lachnospiraceae.g__Fusicatenibacter.s__Fusicatenibacter_saccharivorans	26	dbm3__endpoint-abundances	1
0.0674411	0.0935741	0.720724	0.471079	k__Bacteria.p__Firmicutes.c__Clostridia.o__Clostridiales.f__Lachnospiraceae.g__Lachnoclostridium	13	dbm3__endpoint-abundances	1
-0.0448512	0.108339	-0.413989	0.678883	k__Bacteria.p__Firmicutes.c__Clostridia.o__Clostridiales.f__Lachnospiraceae.g__Lachnoclostridium.s__Clostridium_symbiosum	11	dbm3__endpoint-abundances	1
0.147858	0.102247	1.44609	0.148152	k__Bacteria.p__Firmicutes.c__Clostridia.o__Clostridiales.f__Lachnospiraceae.g__Lachnospira	16	dbm3__endpoint-abundances	1
-0.422579	0.164297	-2.57204	0.0101103	k__Bacteria.p__Firmicutes.c__Clostridia.o__Clostridiales.f__Lachnospiraceae.g__Lachnospiraceae_unclassified	24	dbm3__endpoint-abundances	1
-0.422579	0.164297	-2.57204	0.0101103	k__Bacteria.p__Firmicutes.c__Clostridia.o__Clostridiales.f__Lachnospiraceae.g__Lachnospiraceae_unclassified.s__Eubacterium_rectale	24	dbm3__endpoint-abundances	1
0.147858	0.102247	1.44609	0.148152	k__Bacteria.p__Firmicutes.c__Clostridia.o__Clostridiales.f__Lachnospiraceae.g__Lachnospira.s__Lachnospira_pectinoschiza	16	dbm3__endpoint-abundances	1
-0.0756189	0.152232	-0.496735	0.619376	k__Bacteria.p__Firmicutes.c__Clostridia.o__Clostridiales.f__Lachnospiraceae.g__Roseburia	27	dbm3__endpoint-abundances	1
-0.0202836	0.072424	-0.280067	0.779426	k__Bacteria.p__Firmicutes.c__Clostridia.o__Clostridiales.f__Lachnospiraceae.g__Roseburia.s__Roseburia_faecis	17	dbm3__endpoint-abundances	1
-0.00995877	0.119341	-0.0834483	0.933495	k__Bacteria.p__Firmicutes.c__Clostridia.o__Clostridiales.f__Lachnospiraceae.g__Roseburia.s__Roseburia_hominis	24	dbm3__endpoint-abundances	1
0.0681365	0.0932368	0.73079	0.464907	k__Bacteria.p__Firmicutes.c__Clostridia.o__Clostridiales.f__Lachnospiraceae.g__Roseburia.s__Roseburia_intestinalis	18	dbm3__endpoint-abundances	1
0.141758	0.10485	1.352	0.176374	k__Bacteria.p__Firmicutes.c__Clostridia.o__Clostridiales.f__Lachnospiraceae.g__Roseburia.s__Roseburia_inulinivorans	18	dbm3__endpoint-abundances	1
-0.0785182	0.0893361	-0.878908	0.379451	k__Bacteria.p__Firmicutes.c__Clostridia.o__Clostridiales.f__Oscillospiraceae	23	dbm3__endpoint-abundances	1
-0.0785182	0.0893361	-0.878908	0.379451	k__Bacteria.p__Firmicutes.c__Clostridia.o__Clostridiales.f__Oscillospiraceae.g__Oscillibacter	23	dbm3__endpoint-abundances	1
-0.00760328	0.0875007	-0.086894	0.930756	k__Bacteria.p__Firmicutes.c__Clostridia.o__Clostridiales.f__Oscillospiraceae.g__Oscillibacter.s__Oscillibacter_sp_57_20	22	dbm3__endpoint-abundances	1
-0.160881	0.0835456	-1.92566	0.0541463	k__Bacteria.p__Firmicutes.c__Clostridia.o__Clostridiales.f__Oscillospiraceae.g__Oscillibacter.s__Oscillibacter_sp_CAG_241	17	dbm3__endpoint-abundances	1
0.161471	0.641834	0.251577	0.801368	k__Bacteria.p__Firmicutes.c__Clostridia.o__Clostridiales.f__Ruminococcaceae	28	dbm3__endpoint-abundances	1
0.00185361	0.103995	0.0178241	0.985779	k__Bacteria.p__Firmicutes.c__Clostridia.o__Clostridiales.f__Ruminococcaceae.g__Agathobaculum	21	dbm3__endpoint-abundances	1
0.00185361	0.103995	0.0178241	0.985779	k__Bacteria.p__Firmicutes.c__Clostridia.o__Clostridiales.f__Ruminococcaceae.g__Agathobaculum.s__Agathobaculum_butyriciproducens	21	dbm3__endpoint-abundances	1
-0.201809	0.136983	-1.47324	0.140685	k__Bacteria.p__Firmicutes.c__Clostridia.o__Clostridiales.f__Ruminococcaceae.g__Anaerotruncus	15	dbm3__endpoint-abundances	1
-0.200073	0.140118	-1.42789	0.153323	k__Bacteria.p__Firmicutes.c__Clostridia.o__Clostridiales.f__Ruminococcaceae.g__Anaerotruncus.s__Anaerotruncus_colihominis	15	dbm3__endpoint-abundances	1
0.623164	0.541347	1.15114	0.249676	k__Bacteria.p__Firmicutes.c__Clostridia.o__Clostridiales.f__Ruminococcaceae.g__Faecalibacterium	28	dbm3__endpoint-abundances	1
0.623164	0.541347	1.15114	0.249676	k__Bacteria.p__Firmicutes.c__Clostridia.o__Clostridiales.f__Ruminococcaceae.g__Faecalibacterium.s__Faecalibacterium_prausnitzii	28	dbm3__endpoint-abundances	1
0.0842786	0.127042	0.663389	0.507081	k__Bacteria.p__Firmicutes.c__Clostridia.o__Clostridiales.f__Ruminococcaceae.g__Flavonifractor	23	dbm3__endpoint-abundances	1
0.0842786	0.127042	0.663389	0.507081	k__Bacteria.p__Firmicutes.c__Clostridia.o__Clostridiales.f__Ruminococcaceae.g__Flavonifractor.s__Flavonifractor_plautii	23	dbm3__endpoint-abundances	1
-0.385237	0.188323	-2.04563	0.0407933	k__Bacteria.p__Firmicutes.c__Clostridia.o__Clostridiales.f__Ruminococcaceae.g__Gemmiger	24	dbm3__endpoint-abundances	1
-0.385237	0.188323	-2.04563	0.0407933	k__Bacteria.p__Firmicutes.c__Clostridia.o__Clostridiales.f__Ruminococcaceae.g__Gemmiger.s__Gemmiger_formicilis	24	dbm3__endpoint-abundances	1
-1.72288	0.915342	-1.88223	0.059805	k__Bacteria.p__Firmicutes.c__Clostridia.o__Clostridiales.f__Ruminococcaceae.g__Ruminococcaceae_unclassified	26	dbm3__endpoint-abundances	1
-0.186403	0.107356	-1.73632	0.082508	k__Bacteria.p__Firmicutes.c__Clostridia.o__Clostridiales.f__Ruminococcaceae.g__Ruminococcaceae_unclassified.s__Clostridium_leptum	22	dbm3__endpoint-abundances	1
-0.168075	0.0925553	-1.81594	0.0693788	k__Bacteria.p__Firmicutes.c__Clostridia.o__Clostridiales.f__Ruminococcaceae.g__Ruminococcaceae_unclassified.s__Eubacterium_siraeum	20	dbm3__endpoint-abundances	1
-0.104584	0.09269	-1.12832	0.259185	k__Bacteria.p__Firmicutes.c__Clostridia.o__Clostridiales.f__Ruminococcaceae.g__Ruminococcus	24	dbm3__endpoint-abundances	1
-0.0470428	0.0802326	-0.58633	0.557654	k__Bacteria.p__Firmicutes.c__Clostridia.o__Clostridiales.f__Ruminococcaceae.g__Ruminococcus.s__Ruminococcus_bicirculans	21	dbm3__endpoint-abundances	1
-0.126133	0.0743944	-1.69546	0.0899887	k__Bacteria.p__Firmicutes.c__Clostridia.o__Clostridiales.f__Ruminococcaceae.g__Ruminococcus.s__Ruminococcus_bromii	16	dbm3__endpoint-abundances	1
0.0183549	0.080358	0.228414	0.819324	k__Bacteria.p__Firmicutes.c__Clostridia.o__Clostridiales.f__Ruminococcaceae.g__Ruminococcus.s__Ruminococcus_lactaris	14	dbm3__endpoint-abundances	1
-0.464753	0.313143	-1.48416	0.137768	k__Bacteria.p__Firmicutes.c__Clostridia.o__Clostridiales.f__Ruminococcaceae.g__Ruthenibacterium	27	dbm3__endpoint-abundances	1
-0.464753	0.313143	-1.48416	0.137768	k__Bacteria.p__Firmicutes.c__Clostridia.o__Clostridiales.f__Ruminococcaceae.g__Ruthenibacterium.s__Ruthenibacterium_lactatiformans	27	dbm3__endpoint-abundances	1
-0.0484261	0.10076	-0.480607	0.630796	k__Bacteria.p__Firmicutes.c__Erysipelotrichia	16	dbm3__endpoint-abundances	1
-0.0484261	0.10076	-0.480607	0.630796	k__Bacteria.p__Firmicutes.c__Erysipelotrichia.o__Erysipelotrichales	16	dbm3__endpoint-abundances	1
-0.0484261	0.10076	-0.480607	0.630796	k__Bacteria.p__Firmicutes.c__Erysipelotrichia.o__Erysipelotrichales.f__Erysipelotrichaceae	16	dbm3__endpoint-abundances	1
-0.13696	0.114517	-1.19598	0.231703	k__Bacteria.p__Firmicutes.c__Erysipelotrichia.o__Erysipelotrichales.f__Erysipelotrichaceae.g__Erysipelatoclostridium	13	dbm3__endpoint-abundances	1
-0.13696	0.114517	-1.19598	0.231703	k__Bacteria.p__Firmicutes.c__Erysipelotrichia.o__Erysipelotrichales.f__Erysipelotrichaceae.g__Erysipelatoclostridium.s__Clostridium_innocuum	13	dbm3__endpoint-abundances	1
-0.176877	0.105687	-1.6736	0.0942091	k__Bacteria.p__Firmicutes.c__Firmicutes_unclassified	22	dbm3__endpoint-abundances	1
-0.176877	0.105687	-1.6736	0.0942091	k__Bacteria.p__Firmicutes.c__Firmicutes_unclassified.o__Firmicutes_unclassified	22	dbm3__endpoint-abundances	1
-0.176877	0.105687	-1.6736	0.0942091	k__Bacteria.p__Firmicutes.c__Firmicutes_unclassified.o__Firmicutes_unclassified.f__Firmicutes_unclassified	22	dbm3__endpoint-abundances	1
-0.176877	0.105687	-1.6736	0.0942091	k__Bacteria.p__Firmicutes.c__Firmicutes_unclassified.o__Firmicutes_unclassified.f__Firmicutes_unclassified.g__Firmicutes_unclassified	22	dbm3__endpoint-abundances	1
-0.090087	0.0897535	-1.00372	0.315515	k__Bacteria.p__Firmicutes.c__Firmicutes_unclassified.o__Firmicutes_unclassified.f__Firmicutes_unclassified.g__Firmicutes_unclassified.s__Firmicutes_bacterium_CAG_83	18	dbm3__endpoint-abundances	1
0.0171264	0.130928	0.130807	0.895928	k__Bacteria.p__Firmicutes.c__Negativicutes	24	dbm3__endpoint-abundances	1
-0.0916656	0.0951108	-0.963777	0.335158	k__Bacteria.p__Firmicutes.c__Negativicutes.o__Acidaminococcales	15	dbm3__endpoint-abundances	1
-0.0916656	0.0951108	-0.963777	0.335158	k__Bacteria.p__Firmicutes.c__Negativicutes.o__Acidaminococcales.f__Acidaminococcaceae	15	dbm3__endpoint-abundances	1
-0.161923	0.103979	-1.55728	0.119405	k__Bacteria.p__Firmicutes.c__Negativicutes.o__Acidaminococcales.f__Acidaminococcaceae.g__Phascolarctobacterium	14	dbm3__endpoint-abundances	1
-0.147441	0.107674	-1.36934	0.170894	k__Bacteria.p__Firmicutes.c__Negativicutes.o__Acidaminococcales.f__Acidaminococcaceae.g__Phascolarctobacterium.s__Phascolarctobacterium_faecium	13	dbm3__endpoint-abundances	1
0.248305	0.112156	2.21393	0.0268339	k__Bacteria.p__Firmicutes.c__Negativicutes.o__Veillonellales	12	dbm3__endpoint-abundances	1
0.248305	0.112156	2.21393	0.0268339	k__Bacteria.p__Firmicutes.c__Negativicutes.o__Veillonellales.f__Veillonellaceae	12	dbm3__endpoint-abundances	1
0.244508	0.113377	2.15659	0.0310376	k__Bacteria.p__Firmicutes.c__Negativicutes.o__Veillonellales.f__Veillonellaceae.g__Dialister	12	dbm3__endpoint-abundances	1
0.244508	0.113377	2.15659	0.0310376	k__Bacteria.p__Firmicutes.c__Negativicutes.o__Veillonellales.f__Veillonellaceae.g__Dialister.s__Dialister_invisus	12	dbm3__endpoint-abundances	1
0.0499746	0.141962	0.352028	0.724817	k__Bacteria.p__Proteobacteria	25	dbm3__endpoint-abundances	1
0.126779	0.0973556	1.30223	0.192838	k__Bacteria.p__Proteobacteria.c__Betaproteobacteria	18	dbm3__endpoint-abundances	1
0.126779	0.0973556	1.30223	0.192838	k__Bacteria.p__Proteobacteria.c__Betaproteobacteria.o__Burkholderiales	18	dbm3__endpoint-abundances	1
0.127252	0.0974737	1.3055	0.191723	k__Bacteria.p__Proteobacteria.c__Betaproteobacteria.o__Burkholderiales.f__Sutterellaceae	18	dbm3__endpoint-abundances	1
0.101982	0.0896749	1.13724	0.255436	k__Bacteria.p__Proteobacteria.c__Betaproteobacteria.o__Burkholderiales.f__Sutterellaceae.g__Parasutterella	15	dbm3__endpoint-abundances	1
0.101982	0.0896749	1.13724	0.255436	k__Bacteria.p__Proteobacteria.c__Betaproteobacteria.o__Burkholderiales.f__Sutterellaceae.g__Parasutterella.s__Parasutterella_excrementihominis	15	dbm3__endpoint-abundances	1
-0.0571998	0.0987742	-0.579096	0.562524	k__Bacteria.p__Proteobacteria.c__Deltaproteobacteria	21	dbm3__endpoint-abundances	1
-0.0571998	0.0987742	-0.579096	0.562524	k__Bacteria.p__Proteobacteria.c__Deltaproteobacteria.o__Desulfovibrionales	21	dbm3__endpoint-abundances	1
-0.0571998	0.0987742	-0.579096	0.562524	k__Bacteria.p__Proteobacteria.c__Deltaproteobacteria.o__Desulfovibrionales.f__Desulfovibrionaceae	21	dbm3__endpoint-abundances	1
-0.0618992	0.099733	-0.620649	0.534831	k__Bacteria.p__Proteobacteria.c__Deltaproteobacteria.o__Desulfovibrionales.f__Desulfovibrionaceae.g__Bilophila	21	dbm3__endpoint-abundances	1
-0.0618992	0.099733	-0.620649	0.534831	k__Bacteria.p__Proteobacteria.c__Deltaproteobacteria.o__Desulfovibrionales.f__Desulfovibrionaceae.g__Bilophila.s__Bilophila_wadsworthia	21	dbm3__endpoint-abundances	1
0.174077	0.107018	1.62662	0.103819	k__Bacteria.p__Proteobacteria.c__Gammaproteobacteria	11	dbm3__endpoint-abundances	1
0.0775558	0.0905607	0.856396	0.391779	k__Bacteria.p__Proteobacteria.c__Proteobacteria_unclassified	11	dbm3__endpoint-abundances	1
0.0775558	0.0905607	0.856396	0.391779	k__Bacteria.p__Proteobacteria.c__Proteobacteria_unclassified.o__Proteobacteria_unclassified	11	dbm3__endpoint-abundances	1
0.0775558	0.0905607	0.856396	0.391779	k__Bacteria.p__Proteobacteria.c__Proteobacteria_unclassified.o__Proteobacteria_unclassified.f__Proteobacteria_unclassified	11	dbm3__endpoint-abundances	1
0.0775558	0.0905607	0.856396	0.391779	k__Bacteria.p__Proteobacteria.c__Proteobacteria_unclassified.o__Proteobacteria_unclassified.f__Proteobacteria_unclassified.g__Proteobacteria_unclassified	11	dbm3__endpoint-abundances	1
0.0775558	0.0905607	0.856396	0.391779	k__Bacteria.p__Proteobacteria.c__Proteobacteria_unclassified.o__Proteobacteria_unclassified.f__Proteobacteria_unclassified.g__Proteobacteria_unclassified.s__Proteobacteria_bacterium_CAG_139	11	dbm3__endpoint-abundances	1
-0.160029	0.103516	-1.54594	0.12212	k__Bacteria.p__Verrucomicrobia	11	dbm3__endpoint-abundances	1
-0.160029	0.103516	-1.54594	0.12212	k__Bacteria.p__Verrucomicrobia.c__Verrucomicrobiae	11	dbm3__endpoint-abundances	1
-0.160029	0.103516	-1.54594	0.12212	k__Bacteria.p__Verrucomicrobia.c__Verrucomicrobiae.o__Verrucomicrobiales	11	dbm3__endpoint-abundances	1
-0.160029	0.103516	-1.54594	0.12212	k__Bacteria.p__Verrucomicrobia.c__Verrucomicrobiae.o__Verrucomicrobiales.f__Akkermansiaceae	11	dbm3__endpoint-abundances	1
-0.160029	0.103516	-1.54594	0.12212	k__Bacteria.p__Verrucomicrobia.c__Verrucomicrobiae.o__Verrucomicrobiales.f__Akkermansiaceae.g__Akkermansia	11	dbm3__endpoint-abundances	1
-0.160029	0.103516	-1.54594	0.12212	k__Bacteria.p__Verrucomicrobia.c__Verrucomicrobiae.o__Verrucomicrobiales.f__Akkermansiaceae.g__Akkermansia.s__Akkermansia_muciniphila	11	dbm3__endpoint-abundances	1
-315.628	2640.67	-0.119526	0.905854	k__Bacteria	28	endpoint-weekly-bms__endpoint-abundances	1
1.25305	1.34553	0.931269	0.360988	k__Bacteria.p__Actinobacteria	28	endpoint-weekly-bms__endpoint-abundances	1
0.195028	0.273903	0.712034	0.483309	k__Bacteria.p__Actinobacteria.c__Actinobacteria	26	endpoint-weekly-bms__endpoint-abundances	1
0.19516	0.273914	0.712488	0.483033	k__Bacteria.p__Actinobacteria.c__Actinobacteria.o__Bifidobacteriales	26	endpoint-weekly-bms__endpoint-abundances	1
0.19516	0.273914	0.712488	0.483033	k__Bacteria.p__Actinobacteria.c__Actinobacteria.o__Bifidobacteriales.f__Bifidobacteriaceae	26	endpoint-weekly-bms__endpoint-abundances	1
0.19516	0.273914	0.712488	0.483033	k__Bacteria.p__Actinobacteria.c__Actinobacteria.o__Bifidobacteriales.f__Bifidobacteriaceae.g__Bifidobacterium	26	endpoint-weekly-bms__endpoint-abundances	1
0.406964	0.152117	2.67533	0.0132331	k__Bacteria.p__Actinobacteria.c__Actinobacteria.o__Bifidobacteriales.f__Bifidobacteriaceae.g__Bifidobacterium.s__Bifidobacterium_adolescentis	21	endpoint-weekly-bms__endpoint-abundances	1
0.057263	0.145199	0.394376	0.696786	k__Bacteria.p__Actinobacteria.c__Actinobacteria.o__Bifidobacteriales.f__Bifidobacteriaceae.g__Bifidobacterium.s__Bifidobacterium_bifidum	14	endpoint-weekly-bms__endpoint-abundances	1
-0.404035	0.210627	-1.91826	0.067051	k__Bacteria.p__Actinobacteria.c__Actinobacteria.o__Bifidobacteriales.f__Bifidobacteriaceae.g__Bifidobacterium.s__Bifidobacterium_longum	24	endpoint-weekly-bms__endpoint-abundances	1
-0.39302	0.165763	-2.37098	0.0261133	k__Bacteria.p__Actinobacteria.c__Actinobacteria.o__Bifidobacteriales.f__Bifidobacteriaceae.g__Bifidobacterium.s__Bifidobacterium_pseudocatenulatum	20	endpoint-weekly-bms__endpoint-abundances	1
-0.0462557	1.70523	-0.0271258	0.978584	k__Bacteria.p__Actinobacteria.c__Coriobacteriia	28	endpoint-weekly-bms__endpoint-abundances	1
0.13788	0.269229	0.512129	0.613242	k__Bacteria.p__Actinobacteria.c__Coriobacteriia.o__Coriobacteriales	25	endpoint-weekly-bms__endpoint-abundances	1
0.13788	0.269229	0.512129	0.613242	k__Bacteria.p__Actinobacteria.c__Coriobacteriia.o__Coriobacteriales.f__Coriobacteriaceae	25	endpoint-weekly-bms__endpoint-abundances	1
0.138005	0.269248	0.512556	0.612947	k__Bacteria.p__Actinobacteria.c__Coriobacteriia.o__Coriobacteriales.f__Coriobacteriaceae.g__Collinsella	25	endpoint-weekly-bms__endpoint-abundances	1
-0.157135	0.251143	-0.625681	0.537429	k__Bacteria.p__Actinobacteria.c__Coriobacteriia.o__Coriobacteriales.f__Coriobacteriaceae.g__Collinsella.s__Collinsella_aerofaciens	24	endpoint-weekly-bms__endpoint-abundances	1
0.201412	0.234769	0.857918	0.399424	k__Bacteria.p__Actinobacteria.c__Coriobacteriia.o__Coriobacteriales.f__Coriobacteriaceae.g__Collinsella.s__Collinsella_intestinalis	12	endpoint-weekly-bms__endpoint-abundances	1
-0.363005	0.25913	-1.40086	0.174054	k__Bacteria.p__Actinobacteria.c__Coriobacteriia.o__Coriobacteriales.f__Coriobacteriaceae.g__Collinsella.s__Collinsella_stercoris	18	endpoint-weekly-bms__endpoint-abundances	1
-0.754975	0.417662	-1.80762	0.0832169	k__Bacteria.p__Actinobacteria.c__Coriobacteriia.o__Eggerthellales	27	endpoint-weekly-bms__endpoint-abundances	1
-0.754975	0.417662	-1.80762	0.0832169	k__Bacteria.p__Actinobacteria.c__Coriobacteriia.o__Eggerthellales.f__Eggerthellaceae	27	endpoint-weekly-bms__endpoint-abundances	1
-0.514763	0.454895	-1.13161	0.26898	k__Bacteria.p__Actinobacteria.c__Coriobacteriia.o__Eggerthellales.f__Eggerthellaceae.g__Adlercreutzia	27	endpoint-weekly-bms__endpoint-abundances	1
-0.514763	0.454895	-1.13161	0.26898	k__Bacteria.p__Actinobacteria.c__Coriobacteriia.o__Eggerthellales.f__Eggerthellaceae.g__Adlercreutzia.s__Adlercreutzia_equolifaciens	27	endpoint-weekly-bms__endpoint-abundances	1
-0.565346	0.451477	-1.25222	0.222557	k__Bacteria.p__Actinobacteria.c__Coriobacteriia.o__Eggerthellales.f__Eggerthellaceae.g__Asaccharobacter	27	endpoint-weekly-bms__endpoint-abundances	1
-0.565346	0.451477	-1.25222	0.222557	k__Bacteria.p__Actinobacteria.c__Coriobacteriia.o__Eggerthellales.f__Eggerthellaceae.g__Asaccharobacter.s__Asaccharobacter_celatus	27	endpoint-weekly-bms__endpoint-abundances	1
-0.21697	0.254697	-0.851877	0.402703	k__Bacteria.p__Actinobacteria.c__Coriobacteriia.o__Eggerthellales.f__Eggerthellaceae.g__Eggerthella	22	endpoint-weekly-bms__endpoint-abundances	1
-0.21697	0.254697	-0.851877	0.402703	k__Bacteria.p__Actinobacteria.c__Coriobacteriia.o__Eggerthellales.f__Eggerthellaceae.g__Eggerthella.s__Eggerthella_lenta	22	endpoint-weekly-bms__endpoint-abundances	1
-0.50637	0.30406	-1.66536	0.108843	k__Bacteria.p__Actinobacteria.c__Coriobacteriia.o__Eggerthellales.f__Eggerthellaceae.g__Gordonibacter	24	endpoint-weekly-bms__endpoint-abundances	1
-0.50637	0.30406	-1.66536	0.108843	k__Bacteria.p__Actinobacteria.c__Coriobacteriia.o__Eggerthellales.f__Eggerthellaceae.g__Gordonibacter.s__Gordonibacter_pamelaeae	24	endpoint-weekly-bms__endpoint-abundances	1
-0.563875	0.323924	-1.74077	0.0945322	k__Bacteria.p__Bacteroidetes	27	endpoint-weekly-bms__endpoint-abundances	1
-0.563875	0.323924	-1.74077	0.0945322	k__Bacteria.p__Bacteroidetes.c__Bacteroidia	27	endpoint-weekly-bms__endpoint-abundances	1
-0.563875	0.323924	-1.74077	0.0945322	k__Bacteria.p__Bacteroidetes.c__Bacteroidia.o__Bacteroidales	27	endpoint-weekly-bms__endpoint-abundances	1
-0.571662	0.332004	-1.72185	0.097962	k__Bacteria.p__Bacteroidetes.c__Bacteroidia.o__Bacteroidales.f__Bacteroidaceae	27	endpoint-weekly-bms__endpoint-abundances	1
-0.571662	0.332004	-1.72185	0.097962	k__Bacteria.p__Bacteroidetes.c__Bacteroidia.o__Bacteroidales.f__Bacteroidaceae.g__Bacteroides	27	endpoint-weekly-bms__endpoint-abundances	1
-0.212164	0.187017	-1.13447	0.267804	k__Bacteria.p__Bacteroidetes.c__Bacteroidia.o__Bacteroidales.f__Bacteroidaceae.g__Bacteroides.s__Bacteroides_caccae	20	endpoint-weekly-bms__endpoint-abundances	1
0.0739044	0.189799	0.389382	0.700427	k__Bacteria.p__Bacteroidetes.c__Bacteroidia.o__Bacteroidales.f__Bacteroidaceae.g__Bacteroides.s__Bacteroides_fragilis	12	endpoint-weekly-bms__endpoint-abundances	1
-0.38973	0.180205	-2.16271	0.0407471	k__Bacteria.p__Bacteroidetes.c__Bacteroidia.o__Bacteroidales.f__Bacteroidaceae.g__Bacteroides.s__Bacteroides_ovatus	19	endpoint-weekly-bms__endpoint-abundances	1
-0.354224	0.166726	-2.12458	0.0441176	k__Bacteria.p__Bacteroidetes.c__Bacteroidia.o__Bacteroidales.f__Bacteroidaceae.g__Bacteroides.s__Bacteroides_stercoris	14	endpoint-weekly-bms__endpoint-abundances	1
-0.528143	0.174805	-3.02133	0.00589869	k__Bacteria.p__Bacteroidetes.c__Bacteroidia.o__Bacteroidales.f__Bacteroidaceae.g__Bacteroides.s__Bacteroides_thetaiotaomicron	21	endpoint-weekly-bms__endpoint-abundances	0.995005
-0.508952	0.158822	-3.20455	0.0037986	k__Bacteria.p__Bacteroidetes.c__Bacteroidia.o__Bacteroidales.f__Bacteroidaceae.g__Bacteroides.s__Bacteroides_uniformis	22	endpoint-weekly-bms__endpoint-abundances	0.768908
-0.469134	0.181163	-2.58956	0.0160791	k__Bacteria.p__Bacteroidetes.c__Bacteroidia.o__Bacteroidales.f__Bacteroidaceae.g__Bacteroides.s__Bacteroides_vulgatus	22	endpoint-weekly-bms__endpoint-abundances	1
0.000280759	0.194029	0.001447	0.998857	k__Bacteria.p__Bacteroidetes.c__Bacteroidia.o__Bacteroidales.f__Bacteroidaceae.g__Bacteroides.s__Bacteroides_xylanisolvens	13	endpoint-weekly-bms__endpoint-abundances	1
-0.0924749	0.183659	-0.503515	0.619192	k__Bacteria.p__Bacteroidetes.c__Bacteroidia.o__Bacteroidales.f__Barnesiellaceae	14	endpoint-weekly-bms__endpoint-abundances	1
-0.0966102	0.188877	-0.511499	0.613676	k__Bacteria.p__Bacteroidetes.c__Bacteroidia.o__Bacteroidales.f__Odoribacteraceae	17	endpoint-weekly-bms__endpoint-abundances	1
-0.0824621	0.182558	-0.451704	0.655538	k__Bacteria.p__Bacteroidetes.c__Bacteroidia.o__Bacteroidales.f__Odoribacteraceae.g__Odoribacter	16	endpoint-weekly-bms__endpoint-abundances	1
-0.0824621	0.182558	-0.451704	0.655538	k__Bacteria.p__Bacteroidetes.c__Bacteroidia.o__Bacteroidales.f__Odoribacteraceae.g__Odoribacter.s__Odoribacter_splanchnicus	16	endpoint-weekly-bms__endpoint-abundances	1
-0.0372936	0.163054	-0.228719	0.821025	k__Bacteria.p__Bacteroidetes.c__Bacteroidia.o__Bacteroidales.f__Prevotellaceae	13	endpoint-weekly-bms__endpoint-abundances	1
-0.340653	0.34182	-0.996584	0.328909	k__Bacteria.p__Bacteroidetes.c__Bacteroidia.o__Bacteroidales.f__Rikenellaceae	27	endpoint-weekly-bms__endpoint-abundances	1
-0.340653	0.34182	-0.996584	0.328909	k__Bacteria.p__Bacteroidetes.c__Bacteroidia.o__Bacteroidales.f__Rikenellaceae.g__Alistipes	27	endpoint-weekly-bms__endpoint-abundances	1
-0.494634	0.206799	-2.39186	0.0249505	k__Bacteria.p__Bacteroidetes.c__Bacteroidia.o__Bacteroidales.f__Rikenellaceae.g__Alistipes.s__Alistipes_finegoldii	24	endpoint-weekly-bms__endpoint-abundances	1
-0.0462685	0.177602	-0.260518	0.796687	k__Bacteria.p__Bacteroidetes.c__Bacteroidia.o__Bacteroidales.f__Rikenellaceae.g__Alistipes.s__Alistipes_putredinis	21	endpoint-weekly-bms__endpoint-abundances	1
-0.262735	0.172878	-1.51978	0.141633	k__Bacteria.p__Bacteroidetes.c__Bacteroidia.o__Bacteroidales.f__Rikenellaceae.g__Alistipes.s__Alistipes_shahii	18	endpoint-weekly-bms__endpoint-abundances	1
-0.250607	0.249197	-1.00566	0.324612	k__Bacteria.p__Bacteroidetes.c__Bacteroidia.o__Bacteroidales.f__Tannerellaceae	25	endpoint-weekly-bms__endpoint-abundances	1
-0.250607	0.249197	-1.00566	0.324612	k__Bacteria.p__Bacteroidetes.c__Bacteroidia.o__Bacteroidales.f__Tannerellaceae.g__Parabacteroides	25	endpoint-weekly-bms__endpoint-abundances	1
-0.137897	0.207642	-0.66411	0.51295	k__Bacteria.p__Bacteroidetes.c__Bacteroidia.o__Bacteroidales.f__Tannerellaceae.g__Parabacteroides.s__Parabacteroides_distasonis	23	endpoint-weekly-bms__endpoint-abundances	1
-0.382532	0.170066	-2.24931	0.0339382	k__Bacteria.p__Bacteroidetes.c__Bacteroidia.o__Bacteroidales.f__Tannerellaceae.g__Parabacteroides.s__Parabacteroides_merdae	20	endpoint-weekly-bms__endpoint-abundances	1
0.740774	2.46001	0.301126	0.765912	k__Bacteria.p__Firmicutes	28	endpoint-weekly-bms__endpoint-abundances	1
-0.225361	0.306492	-0.735289	0.469288	k__Bacteria.p__Firmicutes.c__Bacilli	25	endpoint-weekly-bms__endpoint-abundances	1
-0.225361	0.306492	-0.735289	0.469288	k__Bacteria.p__Firmicutes.c__Bacilli.o__Lactobacillales	25	endpoint-weekly-bms__endpoint-abundances	1
-0.235566	0.311266	-0.7568	0.456535	k__Bacteria.p__Firmicutes.c__Bacilli.o__Lactobacillales.f__Streptococcaceae	25	endpoint-weekly-bms__endpoint-abundances	1
-0.235566	0.311266	-0.7568	0.456535	k__Bacteria.p__Firmicutes.c__Bacilli.o__Lactobacillales.f__Streptococcaceae.g__Streptococcus	25	endpoint-weekly-bms__endpoint-abundances	1
-0.0238504	0.262884	-0.0907259	0.928463	k__Bacteria.p__Firmicutes.c__Bacilli.o__Lactobacillales.f__Streptococcaceae.g__Streptococcus.s__Streptococcus_parasanguinis	12	endpoint-weekly-bms__endpoint-abundances	1
-0.202564	0.306675	-0.660517	0.515213	k__Bacteria.p__Firmicutes.c__Bacilli.o__Lactobacillales.f__Streptococcaceae.g__Streptococcus.s__Streptococcus_salivarius	24	endpoint-weekly-bms__endpoint-abundances	1
-0.0828189	0.214519	-0.386068	0.702847	k__Bacteria.p__Firmicutes.c__Bacilli.o__Lactobacillales.f__Streptococcaceae.g__Streptococcus.s__Streptococcus_thermophilus	14	endpoint-weekly-bms__endpoint-abundances	1
1.11097	2.28038	0.487186	0.630546	k__Bacteria.p__Firmicutes.c__Clostridia	28	endpoint-weekly-bms__endpoint-abundances	1
1.11097	2.28038	0.487186	0.630546	k__Bacteria.p__Firmicutes.c__Clostridia.o__Clostridiales	28	endpoint-weekly-bms__endpoint-abundances	1
-0.468275	0.330675	-1.41612	0.169589	k__Bacteria.p__Firmicutes.c__Clostridia.o__Clostridiales.f__Clostridiaceae	26	endpoint-weekly-bms__endpoint-abundances	1
-0.03657	0.281834	-0.129758	0.89784	k__Bacteria.p__Firmicutes.c__Clostridia.o__Clostridiales.f__Clostridiaceae.g__Clostridium	25	endpoint-weekly-bms__endpoint-abundances	1
0.157546	0.233809	0.673825	0.506861	k__Bacteria.p__Firmicutes.c__Clostridia.o__Clostridiales.f__Clostridiaceae.g__Clostridium.s__Clostridium_sp_CAG_58	21	endpoint-weekly-bms__endpoint-abundances	1
-0.31933	0.281728	-1.13347	0.268214	k__Bacteria.p__Firmicutes.c__Clostridia.o__Clostridiales.f__Clostridiales_unclassified	24	endpoint-weekly-bms__endpoint-abundances	1
-0.165379	0.208561	-0.792949	0.435577	k__Bacteria.p__Firmicutes.c__Clostridia.o__Clostridiales.f__Clostridiales_unclassified.g__Intestinimonas	15	endpoint-weekly-bms__endpoint-abundances	1
-0.165379	0.208561	-0.792949	0.435577	k__Bacteria.p__Firmicutes.c__Clostridia.o__Clostridiales.f__Clostridiales_unclassified.g__Intestinimonas.s__Intestinimonas_butyriciproducens	15	endpoint-weekly-bms__endpoint-abundances	1
0.0592368	0.247981	0.238876	0.81323	k__Bacteria.p__Firmicutes.c__Clostridia.o__Clostridiales.f__Clostridiales_unclassified.g__Lawsonibacter	12	endpoint-weekly-bms__endpoint-abundances	1
0.0592368	0.247981	0.238876	0.81323	k__Bacteria.p__Firmicutes.c__Clostridia.o__Clostridiales.f__Clostridiales_unclassified.g__Lawsonibacter.s__Lawsonibacter_asaccharolyticus	12	endpoint-weekly-bms__endpoint-abundances	1
0.0362668	0.225715	0.160675	0.873694	k__Bacteria.p__Firmicutes.c__Clostridia.o__Clostridiales.f__Clostridiales_unclassified.g__Monoglobus	16	endpoint-weekly-bms__endpoint-abundances	1
0.0362668	0.225715	0.160675	0.873694	k__Bacteria.p__Firmicutes.c__Clostridia.o__Clostridiales.f__Clostridiales_unclassified.g__Monoglobus.s__Monoglobus_pectinilyticus	16	endpoint-weekly-bms__endpoint-abundances	1
-0.624439	0.384216	-1.62523	0.117175	k__Bacteria.p__Firmicutes.c__Clostridia.o__Clostridiales.f__Eubacteriaceae	27	endpoint-weekly-bms__endpoint-abundances	1
-0.624439	0.384216	-1.62523	0.117175	k__Bacteria.p__Firmicutes.c__Clostridia.o__Clostridiales.f__Eubacteriaceae.g__Eubacterium	27	endpoint-weekly-bms__endpoint-abundances	1
0.0569766	0.215973	0.263814	0.794175	k__Bacteria.p__Firmicutes.c__Clostridia.o__Clostridiales.f__Eubacteriaceae.g__Eubacterium.s__Eubacterium_eligens	17	endpoint-weekly-bms__endpoint-abundances	1
-0.55704	0.434202	-1.2829	0.211777	k__Bacteria.p__Firmicutes.c__Clostridia.o__Clostridiales.f__Eubacteriaceae.g__Eubacterium.s__Eubacterium_hallii	27	endpoint-weekly-bms__endpoint-abundances	1
-0.385103	0.213634	-1.80263	0.0840188	k__Bacteria.p__Firmicutes.c__Clostridia.o__Clostridiales.f__Eubacteriaceae.g__Eubacterium.s__Eubacterium_ramulus	12	endpoint-weekly-bms__endpoint-abundances	1
0.0117549	0.212537	0.0553072	0.956352	k__Bacteria.p__Firmicutes.c__Clostridia.o__Clostridiales.f__Eubacteriaceae.g__Eubacterium.s__Eubacterium_sp_CAG_38	13	endpoint-weekly-bms__endpoint-abundances	1
-0.564405	0.347123	-1.62595	0.117022	k__Bacteria.p__Firmicutes.c__Clostridia.o__Clostridiales.f__Lachnospiraceae	27	endpoint-weekly-bms__endpoint-abundances	1
-0.535426	0.422531	-1.26719	0.217248	k__Bacteria.p__Firmicutes.c__Clostridia.o__Clostridiales.f__Lachnospiraceae.g__Anaerostipes	27	endpoint-weekly-bms__endpoint-abundances	1
-0.535503	0.422569	-1.26726	0.217222	k__Bacteria.p__Firmicutes.c__Clostridia.o__Clostridiales.f__Lachnospiraceae.g__Anaerostipes.s__Anaerostipes_hadrus	27	endpoint-weekly-bms__endpoint-abundances	1
-0.657989	0.381769	-1.72353	0.0976543	k__Bacteria.p__Firmicutes.c__Clostridia.o__Clostridiales.f__Lachnospiraceae.g__Blautia	27	endpoint-weekly-bms__endpoint-abundances	1
-0.164714	0.237258	-0.694239	0.494198	k__Bacteria.p__Firmicutes.c__Clostridia.o__Clostridiales.f__Lachnospiraceae.g__Blautia.s__Blautia_hydrogenotrophica	10	endpoint-weekly-bms__endpoint-abundances	1
-0.688995	0.389646	-1.76826	0.0897291	k__Bacteria.p__Firmicutes.c__Clostridia.o__Clostridiales.f__Lachnospiraceae.g__Blautia.s__Blautia_obeum	27	endpoint-weekly-bms__endpoint-abundances	1
0.15622	0.275598	0.566842	0.576085	k__Bacteria.p__Firmicutes.c__Clostridia.o__Clostridiales.f__Lachnospiraceae.g__Blautia.s__Blautia_wexlerae	24	endpoint-weekly-bms__endpoint-abundances	1
-0.240288	0.223776	-1.07379	0.293595	k__Bacteria.p__Firmicutes.c__Clostridia.o__Clostridiales.f__Lachnospiraceae.g__Blautia.s__Ruminococcus_gnavus	12	endpoint-weekly-bms__endpoint-abundances	1
-0.467675	0.303667	-1.54009	0.13662	k__Bacteria.p__Firmicutes.c__Clostridia.o__Clostridiales.f__Lachnospiraceae.g__Blautia.s__Ruminococcus_torques	26	endpoint-weekly-bms__endpoint-abundances	1
-0.592286	0.178683	-3.31474	0.00290545	k__Bacteria.p__Firmicutes.c__Clostridia.o__Clostridiales.f__Lachnospiraceae.g__Coprococcus	22	endpoint-weekly-bms__endpoint-abundances	0.735146
-0.207149	0.208269	-0.99462	0.329844	k__Bacteria.p__Firmicutes.c__Clostridia.o__Clostridiales.f__Lachnospiraceae.g__Coprococcus.s__Coprococcus_catus	16	endpoint-weekly-bms__endpoint-abundances	1
-0.596196	0.176223	-3.38318	0.00245703	k__Bacteria.p__Firmicutes.c__Clostridia.o__Clostridiales.f__Lachnospiraceae.g__Coprococcus.s__Coprococcus_comes	21	endpoint-weekly-bms__endpoint-abundances	0.735146
-0.510525	0.299525	-1.70445	0.101211	k__Bacteria.p__Firmicutes.c__Clostridia.o__Clostridiales.f__Lachnospiraceae.g__Dorea	26	endpoint-weekly-bms__endpoint-abundances	1
-0.331903	0.236145	-1.40551	0.172685	k__Bacteria.p__Firmicutes.c__Clostridia.o__Clostridiales.f__Lachnospiraceae.g__Dorea.s__Dorea_formicigenerans	22	endpoint-weekly-bms__endpoint-abundances	1
-0.540087	0.218235	-2.4748	0.0207861	k__Bacteria.p__Firmicutes.c__Clostridia.o__Clostridiales.f__Lachnospiraceae.g__Dorea.s__Dorea_longicatena	24	endpoint-weekly-bms__endpoint-abundances	1
-0.00190996	0.212318	-0.00899576	0.992897	k__Bacteria.p__Firmicutes.c__Clostridia.o__Clostridiales.f__Lachnospiraceae.g__Eisenbergiella	13	endpoint-weekly-bms__endpoint-abundances	1
0.119061	0.215961	0.551307	0.58652	k__Bacteria.p__Firmicutes.c__Clostridia.o__Clostridiales.f__Lachnospiraceae.g__Eisenbergiella.s__Eisenbergiella_tayi	10	endpoint-weekly-bms__endpoint-abundances	1
-0.656997	0.247299	-2.65669	0.0138083	k__Bacteria.p__Firmicutes.c__Clostridia.o__Clostridiales.f__Lachnospiraceae.g__Fusicatenibacter	26	endpoint-weekly-bms__endpoint-abundances	1
-0.656997	0.247299	-2.65669	0.0138083	k__Bacteria.p__Firmicutes.c__Clostridia.o__Clostridiales.f__Lachnospiraceae.g__Fusicatenibacter.s__Fusicatenibacter_saccharivorans	26	endpoint-weekly-bms__endpoint-abundances	1
0.133087	0.210678	0.631706	0.533551	k__Bacteria.p__Firmicutes.c__Clostridia.o__Clostridiales.f__Lachnospiraceae.g__Lachnoclostridium	13	endpoint-weekly-bms__endpoint-abundances	1
0.0561609	0.242974	0.23114	0.819165	k__Bacteria.p__Firmicutes.c__Clostridia.o__Clostridiales.f__Lachnospiraceae.g__Lachnoclostridium.s__Clostridium_symbiosum	11	endpoint-weekly-bms__endpoint-abundances	1
0.32149	0.199913	1.60815	0.120879	k__Bacteria.p__Firmicutes.c__Clostridia.o__Clostridiales.f__Lachnospiraceae.g__Lachnospira	16	endpoint-weekly-bms__endpoint-abundances	1
-0.513862	0.204308	-2.51513	0.0190025	k__Bacteria.p__Firmicutes.c__Clostridia.o__Clostridiales.f__Lachnospiraceae.g__Lachnospiraceae_unclassified	24	endpoint-weekly-bms__endpoint-abundances	1
-0.513862	0.204308	-2.51513	0.0190025	k__Bacteria.p__Firmicutes.c__Clostridia.o__Clostridiales.f__Lachnospiraceae.g__Lachnospiraceae_unclassified.s__Eubacterium_rectale	24	endpoint-weekly-bms__endpoint-abundances	1
0.32149	0.199913	1.60815	0.120879	k__Bacteria.p__Firmicutes.c__Clostridia.o__Clostridiales.f__Lachnospiraceae.g__Lachnospira.s__Lachnospira_pectinoschiza	16	endpoint-weekly-bms__endpoint-abundances	1
-0.117352	0.360534	-0.325494	0.747628	k__Bacteria.p__Firmicutes.c__Clostridia.o__Clostridiales.f__Lachnospiraceae.g__Roseburia	27	endpoint-weekly-bms__endpoint-abundances	1
0.0225778	0.167433	0.134847	0.893857	k__Bacteria.p__Firmicutes.c__Clostridia.o__Clostridiales.f__Lachnospiraceae.g__Roseburia.s__Roseburia_faecis	17	endpoint-weekly-bms__endpoint-abundances	1
0.0463536	0.277086	0.16729	0.868544	k__Bacteria.p__Firmicutes.c__Clostridia.o__Clostridiales.f__Lachnospiraceae.g__Roseburia.s__Roseburia_hominis	24	endpoint-weekly-bms__endpoint-abundances	1
0.214609	0.202704	1.05873	0.300264	k__Bacteria.p__Firmicutes.c__Clostridia.o__Clostridiales.f__Lachnospiraceae.g__Roseburia.s__Roseburia_intestinalis	18	endpoint-weekly-bms__endpoint-abundances	1
0.336724	0.19935	1.68911	0.10415	k__Bacteria.p__Firmicutes.c__Clostridia.o__Clostridiales.f__Lachnospiraceae.g__Roseburia.s__Roseburia_inulinivorans	18	endpoint-weekly-bms__endpoint-abundances	1
-0.0560713	0.208261	-0.269235	0.79005	k__Bacteria.p__Firmicutes.c__Clostridia.o__Clostridiales.f__Oscillospiraceae	23	endpoint-weekly-bms__endpoint-abundances	1
-0.0560713	0.208261	-0.269235	0.79005	k__Bacteria.p__Firmicutes.c__Clostridia.o__Clostridiales.f__Oscillospiraceae.g__Oscillibacter	23	endpoint-weekly-bms__endpoint-abundances	1
0.103155	0.201264	0.512536	0.612961	k__Bacteria.p__Firmicutes.c__Clostridia.o__Clostridiales.f__Oscillospiraceae.g__Oscillibacter.s__Oscillibacter_sp_57_20	22	endpoint-weekly-bms__endpoint-abundances	1
-0.286493	0.170456	-1.68074	0.105783	k__Bacteria.p__Firmicutes.c__Clostridia.o__Clostridiales.f__Oscillospiraceae.g__Oscillibacter.s__Oscillibacter_sp_CAG_241	17	endpoint-weekly-bms__endpoint-abundances	1
0.910303	1.44431	0.630267	0.534476	k__Bacteria.p__Firmicutes.c__Clostridia.o__Clostridiales.f__Ruminococcaceae	28	endpoint-weekly-bms__endpoint-abundances	1
0.0465062	0.234074	0.198682	0.844185	k__Bacteria.p__Firmicutes.c__Clostridia.o__Clostridiales.f__Ruminococcaceae.g__Agathobaculum	21	endpoint-weekly-bms__endpoint-abundances	1
0.0465062	0.234074	0.198682	0.844185	k__Bacteria.p__Firmicutes.c__Clostridia.o__Clostridiales.f__Ruminococcaceae.g__Agathobaculum.s__Agathobaculum_butyriciproducens	21	endpoint-weekly-bms__endpoint-abundances	1
-0.533812	0.22359	-2.38746	0.0251914	k__Bacteria.p__Firmicutes.c__Clostridia.o__Clostridiales.f__Ruminococcaceae.g__Anaerotruncus	15	endpoint-weekly-bms__endpoint-abundances	1
-0.554572	0.230286	-2.40819	0.0240738	k__Bacteria.p__Firmicutes.c__Clostridia.o__Clostridiales.f__Ruminococcaceae.g__Anaerotruncus.s__Anaerotruncus_colihominis	15	endpoint-weekly-bms__endpoint-abundances	1
1.7828	1.15537	1.54305	0.135902	k__Bacteria.p__Firmicutes.c__Clostridia.o__Clostridiales.f__Ruminococcaceae.g__Faecalibacterium	28	endpoint-weekly-bms__endpoint-abundances	1
1.7828	1.15537	1.54305	0.135902	k__Bacteria.p__Firmicutes.c__Clostridia.o__Clostridiales.f__Ruminococcaceae.g__Faecalibacterium.s__Faecalibacterium_prausnitzii	28	endpoint-weekly-bms__endpoint-abundances	1
0.030474	0.250234	0.121782	0.904086	k__Bacteria.p__Firmicutes.c__Clostridia.o__Clostridiales.f__Ruminococcaceae.g__Flavonifractor	23	endpoint-weekly-bms__endpoint-abundances	1
0.030474	0.250234	0.121782	0.904086	k__Bacteria.p__Firmicutes.c__Clostridia.o__Clostridiales.f__Ruminococcaceae.g__Flavonifractor.s__Flavonifractor_plautii	23	endpoint-weekly-bms__endpoint-abundances	1
-1.01939	0.188803	-5.39923	1.51773e-05	k__Bacteria.p__Firmicutes.c__Clostridia.o__Clostridiales.f__Ruminococcaceae.g__Gemmiger	24	endpoint-weekly-bms__endpoint-abundances	0.00768044
-1.01939	0.188803	-5.39923	1.51773e-05	k__Bacteria.p__Firmicutes.c__Clostridia.o__Clostridiales.f__Ruminococcaceae.g__Gemmiger.s__Gemmiger_formicilis	24	endpoint-weekly-bms__endpoint-abundances	0.00768044
-0.650052	0.273284	-2.37867	0.0256793	k__Bacteria.p__Firmicutes.c__Clostridia.o__Clostridiales.f__Ruminococcaceae.g__Ruminococcaceae_unclassified	26	endpoint-weekly-bms__endpoint-abundances	1
-0.378635	0.219807	-1.72257	0.0978297	k__Bacteria.p__Firmicutes.c__Clostridia.o__Clostridiales.f__Ruminococcaceae.g__Ruminococcaceae_unclassified.s__Clostridium_leptum	22	endpoint-weekly-bms__endpoint-abundances	1
-0.250149	0.185626	-1.3476	0.190373	k__Bacteria.p__Firmicutes.c__Clostridia.o__Clostridiales.f__Ruminococcaceae.g__Ruminococcaceae_unclassified.s__Eubacterium_siraeum	20	endpoint-weekly-bms__endpoint-abundances	1
-0.192607	0.209579	-0.919019	0.36723	k__Bacteria.p__Firmicutes.c__Clostridia.o__Clostridiales.f__Ruminococcaceae.g__Ruminococcus	24	endpoint-weekly-bms__endpoint-abundances	1
0.00425057	0.186722	0.0227641	0.982027	k__Bacteria.p__Firmicutes.c__Clostridia.o__Clostridiales.f__Ruminococcaceae.g__Ruminococcus.s__Ruminococcus_bicirculans	21	endpoint-weekly-bms__endpoint-abundances	1
-0.153428	0.151293	-1.01411	0.320646	k__Bacteria.p__Firmicutes.c__Clostridia.o__Clostridiales.f__Ruminococcaceae.g__Ruminococcus.s__Ruminococcus_bromii	16	endpoint-weekly-bms__endpoint-abundances	1
0.0174029	0.183175	0.0950074	0.925098	k__Bacteria.p__Firmicutes.c__Clostridia.o__Clostridiales.f__Ruminococcaceae.g__Ruminococcus.s__Ruminococcus_lactaris	14	endpoint-weekly-bms__endpoint-abundances	1
-0.7462	0.443641	-1.68199	0.105539	k__Bacteria.p__Firmicutes.c__Clostridia.o__Clostridiales.f__Ruminococcaceae.g__Ruthenibacterium	27	endpoint-weekly-bms__endpoint-abundances	1
-0.7462	0.443641	-1.68199	0.105539	k__Bacteria.p__Firmicutes.c__Clostridia.o__Clostridiales.f__Ruminococcaceae.g__Ruthenibacterium.s__Ruthenibacterium_lactatiformans	27	endpoint-weekly-bms__endpoint-abundances	1
-0.305261	0.220209	-1.38624	0.17842	k__Bacteria.p__Firmicutes.c__Erysipelotrichia	16	endpoint-weekly-bms__endpoint-abundances	1
-0.305261	0.220209	-1.38624	0.17842	k__Bacteria.p__Firmicutes.c__Erysipelotrichia.o__Erysipelotrichales	16	endpoint-weekly-bms__endpoint-abundances	1
-0.305261	0.220209	-1.38624	0.17842	k__Bacteria.p__Firmicutes.c__Erysipelotrichia.o__Erysipelotrichales.f__Erysipelotrichaceae	16	endpoint-weekly-bms__endpoint-abundances	1
-0.333754	0.228771	-1.4589	0.157558	k__Bacteria.p__Firmicutes.c__Erysipelotrichia.o__Erysipelotrichales.f__Erysipelotrichaceae.g__Erysipelatoclostridium	13	endpoint-weekly-bms__endpoint-abundances	1
-0.333754	0.228771	-1.4589	0.157558	k__Bacteria.p__Firmicutes.c__Erysipelotrichia.o__Erysipelotrichales.f__Erysipelotrichaceae.g__Erysipelatoclostridium.s__Clostridium_innocuum	13	endpoint-weekly-bms__endpoint-abundances	1
-0.470603	0.205294	-2.29234	0.0309551	k__Bacteria.p__Firmicutes.c__Firmicutes_unclassified	22	endpoint-weekly-bms__endpoint-abundances	1
-0.470603	0.205294	-2.29234	0.0309551	k__Bacteria.p__Firmicutes.c__Firmicutes_unclassified.o__Firmicutes_unclassified	22	endpoint-weekly-bms__endpoint-abundances	1
-0.470603	0.205294	-2.29234	0.0309551	k__Bacteria.p__Firmicutes.c__Firmicutes_unclassified.o__Firmicutes_unclassified.f__Firmicutes_unclassified	22	endpoint-weekly-bms__endpoint-abundances	1
-0.470603	0.205294	-2.29234	0.0309551	k__Bacteria.p__Firmicutes.c__Firmicutes_unclassified.o__Firmicutes_unclassified.f__Firmicutes_unclassified.g__Firmicutes_unclassified	22	endpoint-weekly-bms__endpoint-abundances	1
-0.250267	0.192898	-1.2974	0.206825	k__Bacteria.p__Firmicutes.c__Firmicutes_unclassified.o__Firmicutes_unclassified.f__Firmicutes_unclassified.g__Firmicutes_unclassified.s__Firmicutes_bacterium_CAG_83	18	endpoint-weekly-bms__endpoint-abundances	1
-0.00249221	0.286856	-0.00868801	0.99314	k__Bacteria.p__Firmicutes.c__Negativicutes	24	endpoint-weekly-bms__endpoint-abundances	1
-0.237088	0.207834	-1.14076	0.265227	k__Bacteria.p__Firmicutes.c__Negativicutes.o__Acidaminococcales	15	endpoint-weekly-bms__endpoint-abundances	1
-0.237088	0.207834	-1.14076	0.265227	k__Bacteria.p__Firmicutes.c__Negativicutes.o__Acidaminococcales.f__Acidaminococcaceae	15	endpoint-weekly-bms__endpoint-abundances	1
-0.419683	0.190939	-2.198	0.0378359	k__Bacteria.p__Firmicutes.c__Negativicutes.o__Acidaminococcales.f__Acidaminococcaceae.g__Phascolarctobacterium	14	endpoint-weekly-bms__endpoint-abundances	1
-0.457337	0.196815	-2.32369	0.0289342	k__Bacteria.p__Firmicutes.c__Negativicutes.o__Acidaminococcales.f__Acidaminococcaceae.g__Phascolarctobacterium.s__Phascolarctobacterium_faecium	13	endpoint-weekly-bms__endpoint-abundances	1
0.470303	0.205938	2.28371	0.031533	k__Bacteria.p__Firmicutes.c__Negativicutes.o__Veillonellales	12	endpoint-weekly-bms__endpoint-abundances	1
0.470303	0.205938	2.28371	0.031533	k__Bacteria.p__Firmicutes.c__Negativicutes.o__Veillonellales.f__Veillonellaceae	12	endpoint-weekly-bms__endpoint-abundances	1
0.456827	0.211682	2.15808	0.0411434	k__Bacteria.p__Firmicutes.c__Negativicutes.o__Veillonellales.f__Veillonellaceae.g__Dialister	12	endpoint-weekly-bms__endpoint-abundances	1
0.456827	0.211682	2.15808	0.0411434	k__Bacteria.p__Firmicutes.c__Negativicutes.o__Veillonellales.f__Veillonellaceae.g__Dialister.s__Dialister_invisus	12	endpoint-weekly-bms__endpoint-abundances	1
-0.0194981	0.288323	-0.067626	0.946644	k__Bacteria.p__Proteobacteria	25	endpoint-weekly-bms__endpoint-abundances	1
0.230287	0.201126	1.14499	0.263505	k__Bacteria.p__Proteobacteria.c__Betaproteobacteria	18	endpoint-weekly-bms__endpoint-abundances	1
0.230287	0.201126	1.14499	0.263505	k__Bacteria.p__Proteobacteria.c__Betaproteobacteria.o__Burkholderiales	18	endpoint-weekly-bms__endpoint-abundances	1
0.23058	0.201228	1.14586	0.263149	k__Bacteria.p__Proteobacteria.c__Betaproteobacteria.o__Burkholderiales.f__Sutterellaceae	18	endpoint-weekly-bms__endpoint-abundances	1
0.187589	0.197656	0.949068	0.352046	k__Bacteria.p__Proteobacteria.c__Betaproteobacteria.o__Burkholderiales.f__Sutterellaceae.g__Parasutterella	15	endpoint-weekly-bms__endpoint-abundances	1
0.187589	0.197656	0.949068	0.352046	k__Bacteria.p__Proteobacteria.c__Betaproteobacteria.o__Burkholderiales.f__Sutterellaceae.g__Parasutterella.s__Parasutterella_excrementihominis	15	endpoint-weekly-bms__endpoint-abundances	1
-0.0429353	0.235884	-0.182019	0.857097	k__Bacteria.p__Proteobacteria.c__Deltaproteobacteria	21	endpoint-weekly-bms__endpoint-abundances	1
-0.0429353	0.235884	-0.182019	0.857097	k__Bacteria.p__Proteobacteria.c__Deltaproteobacteria.o__Desulfovibrionales	21	endpoint-weekly-bms__endpoint-abundances	1
-0.0429353	0.235884	-0.182019	0.857097	k__Bacteria.p__Proteobacteria.c__Deltaproteobacteria.o__Desulfovibrionales.f__Desulfovibrionaceae	21	endpoint-weekly-bms__endpoint-abundances	1
-0.0563239	0.238543	-0.236116	0.815346	k__Bacteria.p__Proteobacteria.c__Deltaproteobacteria.o__Desulfovibrionales.f__Desulfovibrionaceae.g__Bilophila	21	endpoint-weekly-bms__endpoint-abundances	1
-0.0563239	0.238543	-0.236116	0.815346	k__Bacteria.p__Proteobacteria.c__Deltaproteobacteria.o__Desulfovibrionales.f__Desulfovibrionaceae.g__Bilophila.s__Bilophila_wadsworthia	21	endpoint-weekly-bms__endpoint-abundances	1
0.159701	0.23725	0.673134	0.507293	k__Bacteria.p__Proteobacteria.c__Gammaproteobacteria	11	endpoint-weekly-bms__endpoint-abundances	1
0.210931	0.208569	1.01133	0.321948	k__Bacteria.p__Proteobacteria.c__Proteobacteria_unclassified	11	endpoint-weekly-bms__endpoint-abundances	1
0.210931	0.208569	1.01133	0.321948	k__Bacteria.p__Proteobacteria.c__Proteobacteria_unclassified.o__Proteobacteria_unclassified	11	endpoint-weekly-bms__endpoint-abundances	1
0.210931	0.208569	1.01133	0.321948	k__Bacteria.p__Proteobacteria.c__Proteobacteria_unclassified.o__Proteobacteria_unclassified.f__Proteobacteria_unclassified	11	endpoint-weekly-bms__endpoint-abundances	1
0.210931	0.208569	1.01133	0.321948	k__Bacteria.p__Proteobacteria.c__Proteobacteria_unclassified.o__Proteobacteria_unclassified.f__Proteobacteria_unclassified.g__Proteobacteria_unclassified	11	endpoint-weekly-bms__endpoint-abundances	1
0.210931	0.208569	1.01133	0.321948	k__Bacteria.p__Proteobacteria.c__Proteobacteria_unclassified.o__Proteobacteria_unclassified.f__Proteobacteria_unclassified.g__Proteobacteria_unclassified.s__Proteobacteria_bacterium_CAG_139	11	endpoint-weekly-bms__endpoint-abundances	1
-0.327492	0.174375	-1.87809	0.0725717	k__Bacteria.p__Verrucomicrobia	11	endpoint-weekly-bms__endpoint-abundances	1
-0.327492	0.174375	-1.87809	0.0725717	k__Bacteria.p__Verrucomicrobia.c__Verrucomicrobiae	11	endpoint-weekly-bms__endpoint-abundances	1
-0.327492	0.174375	-1.87809	0.0725717	k__Bacteria.p__Verrucomicrobia.c__Verrucomicrobiae.o__Verrucomicrobiales	11	endpoint-weekly-bms__endpoint-abundances	1
-0.327492	0.174375	-1.87809	0.0725717	k__Bacteria.p__Verrucomicrobia.c__Verrucomicrobiae.o__Verrucomicrobiales.f__Akkermansiaceae	11	endpoint-weekly-bms__endpoint-abundances	1
-0.327492	0.174375	-1.87809	0.0725717	k__Bacteria.p__Verrucomicrobia.c__Verrucomicrobiae.o__Verrucomicrobiales.f__Akkermansiaceae.g__Akkermansia	11	endpoint-weekly-bms__endpoint-abundances	1
-0.327492	0.174375	-1.87809	0.0725717	k__Bacteria.p__Verrucomicrobia.c__Verrucomicrobiae.o__Verrucomicrobiales.f__Akkermansiaceae.g__Akkermansia.s__Akkermansia_muciniphila	11	endpoint-weekly-bms__endpoint-abundances	1
-438.28	593.306	-0.738708	0.467248	k__Bacteria	28	baseline-bloating__baseline-abundances	1
0.0885798	0.207304	0.427294	0.672975	k__Bacteria.p__Actinobacteria	28	baseline-bloating__baseline-abundances	1
-0.076199	0.0663663	-1.14816	0.262219	k__Bacteria.p__Actinobacteria.c__Actinobacteria	27	baseline-bloating__baseline-abundances	1
-0.0758794	0.0662734	-1.14494	0.263522	k__Bacteria.p__Actinobacteria.c__Actinobacteria.o__Bifidobacteriales	27	baseline-bloating__baseline-abundances	1
-0.0758794	0.0662734	-1.14494	0.263522	k__Bacteria.p__Actinobacteria.c__Actinobacteria.o__Bifidobacteriales.f__Bifidobacteriaceae	27	baseline-bloating__baseline-abundances	1
-0.0758494	0.0662792	-1.14439	0.263746	k__Bacteria.p__Actinobacteria.c__Actinobacteria.o__Bifidobacteriales.f__Bifidobacteriaceae.g__Bifidobacterium	27	baseline-bloating__baseline-abundances	1
0.0138624	0.0297677	0.465687	0.645638	k__Bacteria.p__Actinobacteria.c__Actinobacteria.o__Bifidobacteriales.f__Bifidobacteriaceae.g__Bifidobacterium.s__Bifidobacterium_adolescentis	18	baseline-bloating__baseline-abundances	1
-0.01611	0.0300325	-0.536418	0.596608	k__Bacteria.p__Actinobacteria.c__Actinobacteria.o__Bifidobacteriales.f__Bifidobacteriaceae.g__Bifidobacterium.s__Bifidobacterium_bifidum	12	baseline-bloating__baseline-abundances	1
-0.0264855	0.0547907	-0.483395	0.633196	k__Bacteria.p__Actinobacteria.c__Actinobacteria.o__Bifidobacteriales.f__Bifidobacteriaceae.g__Bifidobacterium.s__Bifidobacterium_longum	26	baseline-bloating__baseline-abundances	1
-0.0339182	0.034126	-0.993909	0.330183	k__Bacteria.p__Actinobacteria.c__Actinobacteria.o__Bifidobacteriales.f__Bifidobacteriaceae.g__Bifidobacterium.s__Bifidobacterium_pseudocatenulatum	21	baseline-bloating__baseline-abundances	1
0.0645225	0.107336	0.601127	0.553391	k__Bacteria.p__Actinobacteria.c__Coriobacteriia	28	baseline-bloating__baseline-abundances	1
0.0133106	0.0480564	0.276978	0.784168	k__Bacteria.p__Actinobacteria.c__Coriobacteriia.o__Coriobacteriales	25	baseline-bloating__baseline-abundances	1
0.0134339	0.0480068	0.279833	0.782003	k__Bacteria.p__Actinobacteria.c__Coriobacteriia.o__Coriobacteriales.f__Coriobacteriaceae	25	baseline-bloating__baseline-abundances	1
0.0133412	0.0480244	0.2778	0.783545	k__Bacteria.p__Actinobacteria.c__Coriobacteriia.o__Coriobacteriales.f__Coriobacteriaceae.g__Collinsella	25	baseline-bloating__baseline-abundances	1
0.00907863	0.0385284	0.235635	0.815715	k__Bacteria.p__Actinobacteria.c__Coriobacteriia.o__Coriobacteriales.f__Coriobacteriaceae.g__Collinsella.s__Collinsella_aerofaciens	22	baseline-bloating__baseline-abundances	1
0.053918	0.04413	1.2218	0.233649	k__Bacteria.p__Actinobacteria.c__Coriobacteriia.o__Coriobacteriales.f__Coriobacteriaceae.g__Collinsella.s__Collinsella_intestinalis	11	baseline-bloating__baseline-abundances	1
0.00749039	0.0483354	0.154967	0.878143	k__Bacteria.p__Actinobacteria.c__Coriobacteriia.o__Coriobacteriales.f__Coriobacteriaceae.g__Collinsella.s__Collinsella_stercoris	18	baseline-bloating__baseline-abundances	1
0.0341822	0.0864107	0.395579	0.69591	k__Bacteria.p__Actinobacteria.c__Coriobacteriia.o__Eggerthellales	27	baseline-bloating__baseline-abundances	1
0.0341822	0.0864107	0.395579	0.69591	k__Bacteria.p__Actinobacteria.c__Coriobacteriia.o__Eggerthellales.f__Eggerthellaceae	27	baseline-bloating__baseline-abundances	1
0.0128248	0.0600937	0.213413	0.832807	k__Bacteria.p__Actinobacteria.c__Coriobacteriia.o__Eggerthellales.f__Eggerthellaceae.g__Adlercreutzia	25	baseline-bloating__baseline-abundances	1
0.0128248	0.0600937	0.213413	0.832807	k__Bacteria.p__Actinobacteria.c__Coriobacteriia.o__Eggerthellales.f__Eggerthellaceae.g__Adlercreutzia.s__Adlercreutzia_equolifaciens	25	baseline-bloating__baseline-abundances	1
0.0350256	0.0689947	0.507656	0.616329	k__Bacteria.p__Actinobacteria.c__Coriobacteriia.o__Eggerthellales.f__Eggerthellaceae.g__Asaccharobacter	26	baseline-bloating__baseline-abundances	1
0.0350256	0.0689947	0.507656	0.616329	k__Bacteria.p__Actinobacteria.c__Coriobacteriia.o__Eggerthellales.f__Eggerthellaceae.g__Asaccharobacter.s__Asaccharobacter_celatus	26	baseline-bloating__baseline-abundances	1
-0.0184707	0.0522126	-0.353759	0.726608	k__Bacteria.p__Actinobacteria.c__Coriobacteriia.o__Eggerthellales.f__Eggerthellaceae.g__Eggerthella	20	baseline-bloating__baseline-abundances	1
-0.0184707	0.0522126	-0.353759	0.726608	k__Bacteria.p__Actinobacteria.c__Coriobacteriia.o__Eggerthellales.f__Eggerthellaceae.g__Eggerthella.s__Eggerthella_lenta	20	baseline-bloating__baseline-abundances	1
0.0551916	0.0612279	0.901412	0.376327	k__Bacteria.p__Actinobacteria.c__Coriobacteriia.o__Eggerthellales.f__Eggerthellaceae.g__Gordonibacter	24	baseline-bloating__baseline-abundances	1
0.0551916	0.0612279	0.901412	0.376327	k__Bacteria.p__Actinobacteria.c__Coriobacteriia.o__Eggerthellales.f__Eggerthellaceae.g__Gordonibacter.s__Gordonibacter_pamelaeae	24	baseline-bloating__baseline-abundances	1
-0.0593029	0.173673	-0.341462	0.735727	k__Bacteria.p__Bacteroidetes	28	baseline-bloating__baseline-abundances	1
-0.0593029	0.173673	-0.341462	0.735727	k__Bacteria.p__Bacteroidetes.c__Bacteroidia	28	baseline-bloating__baseline-abundances	1
-0.0593029	0.173673	-0.341462	0.735727	k__Bacteria.p__Bacteroidetes.c__Bacteroidia.o__Bacteroidales	28	baseline-bloating__baseline-abundances	1
0.0331523	0.170379	0.19458	0.84736	k__Bacteria.p__Bacteroidetes.c__Bacteroidia.o__Bacteroidales.f__Bacteroidaceae	28	baseline-bloating__baseline-abundances	1
0.0331523	0.170379	0.19458	0.84736	k__Bacteria.p__Bacteroidetes.c__Bacteroidia.o__Bacteroidales.f__Bacteroidaceae.g__Bacteroides	28	baseline-bloating__baseline-abundances	1
0.0509545	0.0359752	1.41638	0.169514	k__Bacteria.p__Bacteroidetes.c__Bacteroidia.o__Bacteroidales.f__Bacteroidaceae.g__Bacteroides.s__Bacteroides_caccae	20	baseline-bloating__baseline-abundances	1
-0.0155638	0.0360615	-0.431591	0.669891	k__Bacteria.p__Bacteroidetes.c__Bacteroidia.o__Bacteroidales.f__Bacteroidaceae.g__Bacteroides.s__Bacteroides_fragilis	14	baseline-bloating__baseline-abundances	1
0.0721427	0.0344469	2.09431	0.0469695	k__Bacteria.p__Bacteroidetes.c__Bacteroidia.o__Bacteroidales.f__Bacteroidaceae.g__Bacteroides.s__Bacteroides_ovatus	19	baseline-bloating__baseline-abundances	1
0.000629606	0.0356438	0.0176639	0.986053	k__Bacteria.p__Bacteroidetes.c__Bacteroidia.o__Bacteroidales.f__Bacteroidaceae.g__Bacteroides.s__Bacteroides_stercoris	15	baseline-bloating__baseline-abundances	1
0.0598709	0.0422082	1.41847	0.168911	k__Bacteria.p__Bacteroidetes.c__Bacteroidia.o__Bacteroidales.f__Bacteroidaceae.g__Bacteroides.s__Bacteroides_thetaiotaomicron	23	baseline-bloating__baseline-abundances	1
-0.00151838	0.0360502	-0.0421185	0.966753	k__Bacteria.p__Bacteroidetes.c__Bacteroidia.o__Bacteroidales.f__Bacteroidaceae.g__Bacteroides.s__Bacteroides_uniformis	22	baseline-bloating__baseline-abundances	1
0.0758222	0.0395942	1.91498	0.0674871	k__Bacteria.p__Bacteroidetes.c__Bacteroidia.o__Bacteroidales.f__Bacteroidaceae.g__Bacteroides.s__Bacteroides_vulgatus	23	baseline-bloating__baseline-abundances	1
0.0260541	0.0364829	0.714144	0.482027	k__Bacteria.p__Bacteroidetes.c__Bacteroidia.o__Bacteroidales.f__Bacteroidaceae.g__Bacteroides.s__Bacteroides_xylanisolvens	14	baseline-bloating__baseline-abundances	1
0.0354967	0.0359036	0.988667	0.33269	k__Bacteria.p__Bacteroidetes.c__Bacteroidia.o__Bacteroidales.f__Barnesiellaceae	15	baseline-bloating__baseline-abundances	1
0.0455214	0.0358892	1.26839	0.216825	k__Bacteria.p__Bacteroidetes.c__Bacteroidia.o__Bacteroidales.f__Odoribacteraceae	18	baseline-bloating__baseline-abundances	1
0.0472136	0.0343334	1.37515	0.181787	k__Bacteria.p__Bacteroidetes.c__Bacteroidia.o__Bacteroidales.f__Odoribacteraceae.g__Odoribacter	17	baseline-bloating__baseline-abundances	1
0.0472136	0.0343334	1.37515	0.181787	k__Bacteria.p__Bacteroidetes.c__Bacteroidia.o__Bacteroidales.f__Odoribacteraceae.g__Odoribacter.s__Odoribacter_splanchnicus	17	baseline-bloating__baseline-abundances	1
-0.0285372	0.031829	-0.896579	0.378849	k__Bacteria.p__Bacteroidetes.c__Bacteroidia.o__Bacteroidales.f__Prevotellaceae	14	baseline-bloating__baseline-abundances	1
-0.0323657	0.034171	-0.947168	0.352993	k__Bacteria.p__Bacteroidetes.c__Bacteroidia.o__Bacteroidales.f__Prevotellaceae.g__Prevotella	10	baseline-bloating__baseline-abundances	1
-0.0160185	0.0671553	-0.238529	0.813496	k__Bacteria.p__Bacteroidetes.c__Bacteroidia.o__Bacteroidales.f__Rikenellaceae	27	baseline-bloating__baseline-abundances	1
-0.0160185	0.0671553	-0.238529	0.813496	k__Bacteria.p__Bacteroidetes.c__Bacteroidia.o__Bacteroidales.f__Rikenellaceae.g__Alistipes	27	baseline-bloating__baseline-abundances	1
0.0207168	0.0449754	0.460625	0.649215	k__Bacteria.p__Bacteroidetes.c__Bacteroidia.o__Bacteroidales.f__Rikenellaceae.g__Alistipes.s__Alistipes_finegoldii	24	baseline-bloating__baseline-abundances	1
0.0109981	0.0340538	0.322963	0.74952	k__Bacteria.p__Bacteroidetes.c__Bacteroidia.o__Bacteroidales.f__Rikenellaceae.g__Alistipes.s__Alistipes_putredinis	22	baseline-bloating__baseline-abundances	1
0.0354497	0.0357662	0.99115	0.331501	k__Bacteria.p__Bacteroidetes.c__Bacteroidia.o__Bacteroidales.f__Rikenellaceae.g__Alistipes.s__Alistipes_shahii	19	baseline-bloating__baseline-abundances	1
0.00413708	0.0745824	0.0554699	0.956223	k__Bacteria.p__Bacteroidetes.c__Bacteroidia.o__Bacteroidales.f__Tannerellaceae	27	baseline-bloating__baseline-abundances	1
0.00413708	0.0745824	0.0554699	0.956223	k__Bacteria.p__Bacteroidetes.c__Bacteroidia.o__Bacteroidales.f__Tannerellaceae.g__Parabacteroides	27	baseline-bloating__baseline-abundances	1
0.0152897	0.0492322	0.310563	0.758814	k__Bacteria.p__Bacteroidetes.c__Bacteroidia.o__Bacteroidales.f__Tannerellaceae.g__Parabacteroides.s__Parabacteroides_distasonis	25	baseline-bloating__baseline-abundances	1
0.020429	0.036422	0.560896	0.580068	k__Bacteria.p__Bacteroidetes.c__Bacteroidia.o__Bacteroidales.f__Tannerellaceae.g__Parabacteroides.s__Parabacteroides_merdae	20	baseline-bloating__baseline-abundances	1
0.343163	0.434908	0.789048	0.43781	k__Bacteria.p__Firmicutes	28	baseline-bloating__baseline-abundances	1
-0.110407	0.0703871	-1.56857	0.12984	k__Bacteria.p__Firmicutes.c__Bacilli	27	baseline-bloating__baseline-abundances	1
-0.110407	0.0703871	-1.56857	0.12984	k__Bacteria.p__Firmicutes.c__Bacilli.o__Lactobacillales	27	baseline-bloating__baseline-abundances	1
-0.115826	0.0727863	-1.59132	0.124624	k__Bacteria.p__Firmicutes.c__Bacilli.o__Lactobacillales.f__Streptococcaceae	27	baseline-bloating__baseline-abundances	1
-0.116489	0.0728061	-1.59999	0.122685	k__Bacteria.p__Firmicutes.c__Bacilli.o__Lactobacillales.f__Streptococcaceae.g__Streptococcus	27	baseline-bloating__baseline-abundances	1
-0.0220022	0.0486863	-0.451918	0.655386	k__Bacteria.p__Firmicutes.c__Bacilli.o__Lactobacillales.f__Streptococcaceae.g__Streptococcus.s__Streptococcus_parasanguinis	14	baseline-bloating__baseline-abundances	1
-0.0532313	0.0498788	-1.06721	0.296494	k__Bacteria.p__Firmicutes.c__Bacilli.o__Lactobacillales.f__Streptococcaceae.g__Streptococcus.s__Streptococcus_salivarius	23	baseline-bloating__baseline-abundances	1
-0.0391897	0.0357083	-1.0975	0.283314	k__Bacteria.p__Firmicutes.c__Bacilli.o__Lactobacillales.f__Streptococcaceae.g__Streptococcus.s__Streptococcus_thermophilus	12	baseline-bloating__baseline-abundances	1
0.0737118	0.149152	0.494204	0.625655	k__Bacteria.p__Firmicutes.c__Clostridia	28	baseline-bloating__baseline-abundances	1
0.0737118	0.149152	0.494204	0.625655	k__Bacteria.p__Firmicutes.c__Clostridia.o__Clostridiales	28	baseline-bloating__baseline-abundances	1
0.0709502	0.0538842	1.31672	0.200369	k__Bacteria.p__Firmicutes.c__Clostridia.o__Clostridiales.f__Clostridiaceae	24	baseline-bloating__baseline-abundances	1
0.0693368	0.0469259	1.47758	0.152524	k__Bacteria.p__Firmicutes.c__Clostridia.o__Clostridiales.f__Clostridiaceae.g__Clostridium	23	baseline-bloating__baseline-abundances	1
0.0239892	0.0462442	0.518751	0.608685	k__Bacteria.p__Firmicutes.c__Clostridia.o__Clostridiales.f__Clostridiaceae.g__Clostridium.s__Clostridium_sp_CAG_58	21	baseline-bloating__baseline-abundances	1
0.0127055	0.0469417	0.270665	0.788963	k__Bacteria.p__Firmicutes.c__Clostridia.o__Clostridiales.f__Clostridiaceae.g__Hungatella	14	baseline-bloating__baseline-abundances	1
0.0127055	0.0469417	0.270665	0.788963	k__Bacteria.p__Firmicutes.c__Clostridia.o__Clostridiales.f__Clostridiaceae.g__Hungatella.s__Hungatella_hathewayi	14	baseline-bloating__baseline-abundances	1
0.00692297	0.0528855	0.130905	0.896942	k__Bacteria.p__Firmicutes.c__Clostridia.o__Clostridiales.f__Clostridiales_unclassified	22	baseline-bloating__baseline-abundances	1
-0.0148601	0.0487991	-0.304515	0.76336	k__Bacteria.p__Firmicutes.c__Clostridia.o__Clostridiales.f__Clostridiales_unclassified.g__Intestinimonas	17	baseline-bloating__baseline-abundances	1
-0.0148601	0.0487991	-0.304515	0.76336	k__Bacteria.p__Firmicutes.c__Clostridia.o__Clostridiales.f__Clostridiales_unclassified.g__Intestinimonas.s__Intestinimonas_butyriciproducens	17	baseline-bloating__baseline-abundances	1
0.0379555	0.0478369	0.793435	0.435299	k__Bacteria.p__Firmicutes.c__Clostridia.o__Clostridiales.f__Clostridiales_unclassified.g__Lawsonibacter	11	baseline-bloating__baseline-abundances	1
0.0379555	0.0478369	0.793435	0.435299	k__Bacteria.p__Firmicutes.c__Clostridia.o__Clostridiales.f__Clostridiales_unclassified.g__Lawsonibacter.s__Lawsonibacter_asaccharolyticus	11	baseline-bloating__baseline-abundances	1
0.0550793	0.0403751	1.36419	0.185165	k__Bacteria.p__Firmicutes.c__Clostridia.o__Clostridiales.f__Clostridiales_unclassified.g__Monoglobus	14	baseline-bloating__baseline-abundances	1
0.0550793	0.0403751	1.36419	0.185165	k__Bacteria.p__Firmicutes.c__Clostridia.o__Clostridiales.f__Clostridiales_unclassified.g__Monoglobus.s__Monoglobus_pectinilyticus	14	baseline-bloating__baseline-abundances	1
0.0249768	0.0798434	0.312822	0.757118	k__Bacteria.p__Firmicutes.c__Clostridia.o__Clostridiales.f__Eubacteriaceae	27	baseline-bloating__baseline-abundances	1
0.0249768	0.0798434	0.312822	0.757118	k__Bacteria.p__Firmicutes.c__Clostridia.o__Clostridiales.f__Eubacteriaceae.g__Eubacterium	27	baseline-bloating__baseline-abundances	1
-0.0319684	0.0436616	-0.732184	0.471146	k__Bacteria.p__Firmicutes.c__Clostridia.o__Clostridiales.f__Eubacteriaceae.g__Eubacterium.s__Eubacterium_eligens	19	baseline-bloating__baseline-abundances	1
-0.0130478	0.0880192	-0.148238	0.883393	k__Bacteria.p__Firmicutes.c__Clostridia.o__Clostridiales.f__Eubacteriaceae.g__Eubacterium.s__Eubacterium_hallii	27	baseline-bloating__baseline-abundances	1
-0.0547797	0.0442056	-1.2392	0.227253	k__Bacteria.p__Firmicutes.c__Clostridia.o__Clostridiales.f__Eubacteriaceae.g__Eubacterium.s__Eubacterium_ramulus	11	baseline-bloating__baseline-abundances	1
-0.00437504	0.0315953	-0.138471	0.891023	k__Bacteria.p__Firmicutes.c__Clostridia.o__Clostridiales.f__Eubacteriaceae.g__Eubacterium.s__Eubacterium_sp_CAG_180	11	baseline-bloating__baseline-abundances	1
0.0370972	0.0432347	0.858044	0.399356	k__Bacteria.p__Firmicutes.c__Clostridia.o__Clostridiales.f__Eubacteriaceae.g__Eubacterium.s__Eubacterium_sp_CAG_38	17	baseline-bloating__baseline-abundances	1
0.0218108	0.172583	0.126378	0.900485	k__Bacteria.p__Firmicutes.c__Clostridia.o__Clostridiales.f__Lachnospiraceae	28	baseline-bloating__baseline-abundances	1
0.0113696	0.0915047	0.124251	0.902151	k__Bacteria.p__Firmicutes.c__Clostridia.o__Clostridiales.f__Lachnospiraceae.g__Anaerostipes	27	baseline-bloating__baseline-abundances	1
0.0114713	0.0915063	0.125361	0.901282	k__Bacteria.p__Firmicutes.c__Clostridia.o__Clostridiales.f__Lachnospiraceae.g__Anaerostipes.s__Anaerostipes_hadrus	27	baseline-bloating__baseline-abundances	1
0.0841253	0.21181	0.397174	0.694749	k__Bacteria.p__Firmicutes.c__Clostridia.o__Clostridiales.f__Lachnospiraceae.g__Blautia	28	baseline-bloating__baseline-abundances	1
0.0316247	0.0834331	0.379043	0.707989	k__Bacteria.p__Firmicutes.c__Clostridia.o__Clostridiales.f__Lachnospiraceae.g__Blautia.s__Blautia_obeum	27	baseline-bloating__baseline-abundances	1
-0.0276746	0.0563492	-0.491127	0.627798	k__Bacteria.p__Firmicutes.c__Clostridia.o__Clostridiales.f__Lachnospiraceae.g__Blautia.s__Blautia_wexlerae	24	baseline-bloating__baseline-abundances	1
0.0514336	0.0408348	1.25955	0.219942	k__Bacteria.p__Firmicutes.c__Clostridia.o__Clostridiales.f__Lachnospiraceae.g__Blautia.s__Ruminococcus_gnavus	13	baseline-bloating__baseline-abundances	1
-0.0805655	0.0495109	-1.62723	0.116748	k__Bacteria.p__Firmicutes.c__Clostridia.o__Clostridiales.f__Lachnospiraceae.g__Blautia.s__Ruminococcus_torques	25	baseline-bloating__baseline-abundances	1
0.053063	0.0406838	1.30428	0.204509	k__Bacteria.p__Firmicutes.c__Clostridia.o__Clostridiales.f__Lachnospiraceae.g__Coprococcus	22	baseline-bloating__baseline-abundances	1
-0.0422311	0.0440759	-0.958145	0.347543	k__Bacteria.p__Firmicutes.c__Clostridia.o__Clostridiales.f__Lachnospiraceae.g__Coprococcus.s__Coprococcus_catus	16	baseline-bloating__baseline-abundances	1
0.0673795	0.0359411	1.87472	0.0730522	k__Bacteria.p__Firmicutes.c__Clostridia.o__Clostridiales.f__Lachnospiraceae.g__Coprococcus.s__Coprococcus_comes	20	baseline-bloating__baseline-abundances	1
0.027165	0.0530184	0.512369	0.613076	k__Bacteria.p__Firmicutes.c__Clostridia.o__Clostridiales.f__Lachnospiraceae.g__Dorea	25	baseline-bloating__baseline-abundances	1
0.0439823	0.0551001	0.798225	0.432568	k__Bacteria.p__Firmicutes.c__Clostridia.o__Clostridiales.f__Lachnospiraceae.g__Dorea.s__Dorea_formicigenerans	24	baseline-bloating__baseline-abundances	1
0.0267358	0.0473682	0.564425	0.577702	k__Bacteria.p__Firmicutes.c__Clostridia.o__Clostridiales.f__Lachnospiraceae.g__Dorea.s__Dorea_longicatena	24	baseline-bloating__baseline-abundances	1
-0.00626474	0.0462375	-0.13549	0.893354	k__Bacteria.p__Firmicutes.c__Clostridia.o__Clostridiales.f__Lachnospiraceae.g__Eisenbergiella	12	baseline-bloating__baseline-abundances	1
0.0315547	0.0525695	0.600248	0.553967	k__Bacteria.p__Firmicutes.c__Clostridia.o__Clostridiales.f__Lachnospiraceae.g__Fusicatenibacter	26	baseline-bloating__baseline-abundances	1
0.0315547	0.0525695	0.600248	0.553967	k__Bacteria.p__Firmicutes.c__Clostridia.o__Clostridiales.f__Lachnospiraceae.g__Fusicatenibacter.s__Fusicatenibacter_saccharivorans	26	baseline-bloating__baseline-abundances	1
0.0238301	0.0405542	0.587613	0.562281	k__Bacteria.p__Firmicutes.c__Clostridia.o__Clostridiales.f__Lachnospiraceae.g__Lachnoclostridium	14	baseline-bloating__baseline-abundances	1
0.0148267	0.0448198	0.330806	0.743662	k__Bacteria.p__Firmicutes.c__Clostridia.o__Clostridiales.f__Lachnospiraceae.g__Lachnoclostridium.s__Clostridium_symbiosum	11	baseline-bloating__baseline-abundances	1
-0.0817416	0.0365581	-2.23594	0.0349173	k__Bacteria.p__Firmicutes.c__Clostridia.o__Clostridiales.f__Lachnospiraceae.g__Lachnospira	14	baseline-bloating__baseline-abundances	1
0.033652	0.043649	0.770969	0.448249	k__Bacteria.p__Firmicutes.c__Clostridia.o__Clostridiales.f__Lachnospiraceae.g__Lachnospiraceae_unclassified	23	baseline-bloating__baseline-abundances	1
0.033652	0.043649	0.770969	0.448249	k__Bacteria.p__Firmicutes.c__Clostridia.o__Clostridiales.f__Lachnospiraceae.g__Lachnospiraceae_unclassified.s__Eubacterium_rectale	23	baseline-bloating__baseline-abundances	1
-0.0817416	0.0365581	-2.23594	0.0349173	k__Bacteria.p__Firmicutes.c__Clostridia.o__Clostridiales.f__Lachnospiraceae.g__Lachnospira.s__Lachnospira_pectinoschiza	14	baseline-bloating__baseline-abundances	1
0.0265019	0.0604351	0.438519	0.664932	k__Bacteria.p__Firmicutes.c__Clostridia.o__Clostridiales.f__Lachnospiraceae.g__Roseburia	26	baseline-bloating__baseline-abundances	1
0.00816948	0.0401492	0.203478	0.840477	k__Bacteria.p__Firmicutes.c__Clostridia.o__Clostridiales.f__Lachnospiraceae.g__Roseburia.s__Roseburia_faecis	22	baseline-bloating__baseline-abundances	1
0.061788	0.0576636	1.07153	0.294591	k__Bacteria.p__Firmicutes.c__Clostridia.o__Clostridiales.f__Lachnospiraceae.g__Roseburia.s__Roseburia_hominis	24	baseline-bloating__baseline-abundances	1
-0.065309	0.0359642	-1.81595	0.0818926	k__Bacteria.p__Firmicutes.c__Clostridia.o__Clostridiales.f__Lachnospiraceae.g__Roseburia.s__Roseburia_intestinalis	17	baseline-bloating__baseline-abundances	1
-0.0118886	0.0389961	-0.304866	0.763096	k__Bacteria.p__Firmicutes.c__Clostridia.o__Clostridiales.f__Lachnospiraceae.g__Roseburia.s__Roseburia_inulinivorans	15	baseline-bloating__baseline-abundances	1
0.0629519	0.0419097	1.50209	0.146119	k__Bacteria.p__Firmicutes.c__Clostridia.o__Clostridiales.f__Oscillospiraceae	24	baseline-bloating__baseline-abundances	1
0.0629519	0.0419097	1.50209	0.146119	k__Bacteria.p__Firmicutes.c__Clostridia.o__Clostridiales.f__Oscillospiraceae.g__Oscillibacter	24	baseline-bloating__baseline-abundances	1
0.062882	0.0405252	1.55168	0.133827	k__Bacteria.p__Firmicutes.c__Clostridia.o__Clostridiales.f__Oscillospiraceae.g__Oscillibacter.s__Oscillibacter_sp_57_20	23	baseline-bloating__baseline-abundances	1
0.0789997	0.0332235	2.37783	0.0257266	k__Bacteria.p__Firmicutes.c__Clostridia.o__Clostridiales.f__Oscillospiraceae.g__Oscillibacter.s__Oscillibacter_sp_CAG_241	18	baseline-bloating__baseline-abundances	1
0.0181159	0.0724884	0.249915	0.80478	k__Bacteria.p__Firmicutes.c__Clostridia.o__Clostridiales.f__Ruminococcaceae	27	baseline-bloating__baseline-abundances	1
-0.0427761	0.0446479	-0.958077	0.347577	k__Bacteria.p__Firmicutes.c__Clostridia.o__Clostridiales.f__Ruminococcaceae.g__Agathobaculum	22	baseline-bloating__baseline-abundances	1
-0.0427761	0.0446479	-0.958077	0.347577	k__Bacteria.p__Firmicutes.c__Clostridia.o__Clostridiales.f__Ruminococcaceae.g__Agathobaculum.s__Agathobaculum_butyriciproducens	22	baseline-bloating__baseline-abundances	1
0.022774	0.0451266	0.504668	0.618395	k__Bacteria.p__Firmicutes.c__Clostridia.o__Clostridiales.f__Ruminococcaceae.g__Anaerotruncus	18	baseline-bloating__baseline-abundances	1
0.0222232	0.0455416	0.487976	0.629995	k__Bacteria.p__Firmicutes.c__Clostridia.o__Clostridiales.f__Ruminococcaceae.g__Anaerotruncus.s__Anaerotruncus_colihominis	18	baseline-bloating__baseline-abundances	1
0.0218586	0.0780574	0.280033	0.781852	k__Bacteria.p__Firmicutes.c__Clostridia.o__Clostridiales.f__Ruminococcaceae.g__Faecalibacterium	27	baseline-bloating__baseline-abundances	1
0.0218586	0.0780574	0.280033	0.781852	k__Bacteria.p__Firmicutes.c__Clostridia.o__Clostridiales.f__Ruminococcaceae.g__Faecalibacterium.s__Faecalibacterium_prausnitzii	27	baseline-bloating__baseline-abundances	1
-0.0299059	0.049243	-0.607312	0.549347	k__Bacteria.p__Firmicutes.c__Clostridia.o__Clostridiales.f__Ruminococcaceae.g__Flavonifractor	22	baseline-bloating__baseline-abundances	1
-0.0299059	0.049243	-0.607312	0.549347	k__Bacteria.p__Firmicutes.c__Clostridia.o__Clostridiales.f__Ruminococcaceae.g__Flavonifractor.s__Flavonifractor_plautii	22	baseline-bloating__baseline-abundances	1
0.0475962	0.0433342	1.09835	0.282947	k__Bacteria.p__Firmicutes.c__Clostridia.o__Clostridiales.f__Ruminococcaceae.g__Gemmiger	21	baseline-bloating__baseline-abundances	1
0.0475962	0.0433342	1.09835	0.282947	k__Bacteria.p__Firmicutes.c__Clostridia.o__Clostridiales.f__Ruminococcaceae.g__Gemmiger.s__Gemmiger_formicilis	21	baseline-bloating__baseline-abundances	1
-0.101039	0.0531861	-1.89973	0.0695506	k__Bacteria.p__Firmicutes.c__Clostridia.o__Clostridiales.f__Ruminococcaceae.g__Ruminococcaceae_unclassified	26	baseline-bloating__baseline-abundances	1
-0.0169707	0.0459645	-0.369215	0.715205	k__Bacteria.p__Firmicutes.c__Clostridia.o__Clostridiales.f__Ruminococcaceae.g__Ruminococcaceae_unclassified.s__Clostridium_leptum	20	baseline-bloating__baseline-abundances	1
-0.039598	0.0339032	-1.16797	0.25429	k__Bacteria.p__Firmicutes.c__Clostridia.o__Clostridiales.f__Ruminococcaceae.g__Ruminococcaceae_unclassified.s__Eubacterium_siraeum	20	baseline-bloating__baseline-abundances	1
0.0279417	0.052684	0.530365	0.600733	k__Bacteria.p__Firmicutes.c__Clostridia.o__Clostridiales.f__Ruminococcaceae.g__Ruminococcus	26	baseline-bloating__baseline-abundances	1
-0.0216916	0.0427799	-0.50705	0.616747	k__Bacteria.p__Firmicutes.c__Clostridia.o__Clostridiales.f__Ruminococcaceae.g__Ruminococcus.s__Ruminococcus_bicirculans	23	baseline-bloating__baseline-abundances	1
0.0303061	0.0334937	0.904829	0.37455	k__Bacteria.p__Firmicutes.c__Clostridia.o__Clostridiales.f__Ruminococcaceae.g__Ruminococcus.s__Ruminococcus_bromii	21	baseline-bloating__baseline-abundances	1
-0.0238031	0.0367876	-0.647041	0.523746	k__Bacteria.p__Firmicutes.c__Clostridia.o__Clostridiales.f__Ruminococcaceae.g__Ruminococcus.s__Ruminococcus_lactaris	12	baseline-bloating__baseline-abundances	1
-0.0100544	0.0567485	-0.177175	0.860858	k__Bacteria.p__Firmicutes.c__Clostridia.o__Clostridiales.f__Ruminococcaceae.g__Ruthenibacterium	25	baseline-bloating__baseline-abundances	1
-0.0100544	0.0567485	-0.177175	0.860858	k__Bacteria.p__Firmicutes.c__Clostridia.o__Clostridiales.f__Ruminococcaceae.g__Ruthenibacterium.s__Ruthenibacterium_lactatiformans	25	baseline-bloating__baseline-abundances	1
0.0285253	0.0434903	0.6559	0.518128	k__Bacteria.p__Firmicutes.c__Erysipelotrichia	16	baseline-bloating__baseline-abundances	1
0.0285253	0.0434903	0.6559	0.518128	k__Bacteria.p__Firmicutes.c__Erysipelotrichia.o__Erysipelotrichales	16	baseline-bloating__baseline-abundances	1
0.0285253	0.0434903	0.6559	0.518128	k__Bacteria.p__Firmicutes.c__Erysipelotrichia.o__Erysipelotrichales.f__Erysipelotrichaceae	16	baseline-bloating__baseline-abundances	1
0.0617641	0.0465754	1.32611	0.197286	k__Bacteria.p__Firmicutes.c__Firmicutes_unclassified	23	baseline-bloating__baseline-abundances	1
0.0617641	0.0465754	1.32611	0.197286	k__Bacteria.p__Firmicutes.c__Firmicutes_unclassified.o__Firmicutes_unclassified	23	baseline-bloating__baseline-abundances	1
0.0617641	0.0465754	1.32611	0.197286	k__Bacteria.p__Firmicutes.c__Firmicutes_unclassified.o__Firmicutes_unclassified.f__Firmicutes_unclassified	23	baseline-bloating__baseline-abundances	1
0.0617641	0.0465754	1.32611	0.197286	k__Bacteria.p__Firmicutes.c__Firmicutes_unclassified.o__Firmicutes_unclassified.f__Firmicutes_unclassified.g__Firmicutes_unclassified	23	baseline-bloating__baseline-abundances	1
0.0709163	0.0397998	1.78183	0.0874365	k__Bacteria.p__Firmicutes.c__Firmicutes_unclassified.o__Firmicutes_unclassified.f__Firmicutes_unclassified.g__Firmicutes_unclassified.s__Firmicutes_bacterium_CAG_110	11	baseline-bloating__baseline-abundances	1
-0.0106431	0.0378149	-0.281452	0.780776	k__Bacteria.p__Firmicutes.c__Firmicutes_unclassified.o__Firmicutes_unclassified.f__Firmicutes_unclassified.g__Firmicutes_unclassified.s__Firmicutes_bacterium_CAG_83	18	baseline-bloating__baseline-abundances	1
-0.0965904	0.0558813	-1.72849	0.0967463	k__Bacteria.p__Firmicutes.c__Negativicutes	24	baseline-bloating__baseline-abundances	1
-0.0300887	0.0389897	-0.771709	0.447819	k__Bacteria.p__Firmicutes.c__Negativicutes.o__Acidaminococcales	14	baseline-bloating__baseline-abundances	1
-0.0300887	0.0389897	-0.771709	0.447819	k__Bacteria.p__Firmicutes.c__Negativicutes.o__Acidaminococcales.f__Acidaminococcaceae	14	baseline-bloating__baseline-abundances	1
-0.0253215	0.0388673	-0.651486	0.520923	k__Bacteria.p__Firmicutes.c__Negativicutes.o__Acidaminococcales.f__Acidaminococcaceae.g__Phascolarctobacterium	13	baseline-bloating__baseline-abundances	1
-0.0170014	0.0401091	-0.423879	0.675429	k__Bacteria.p__Firmicutes.c__Negativicutes.o__Acidaminococcales.f__Acidaminococcaceae.g__Phascolarctobacterium.s__Phascolarctobacterium_faecium	12	baseline-bloating__baseline-abundances	1
-0.00559056	0.0447435	-0.124947	0.901606	k__Bacteria.p__Firmicutes.c__Negativicutes.o__Veillonellales	13	baseline-bloating__baseline-abundances	1
-0.00559056	0.0447435	-0.124947	0.901606	k__Bacteria.p__Firmicutes.c__Negativicutes.o__Veillonellales.f__Veillonellaceae	13	baseline-bloating__baseline-abundances	1
-0.00107475	0.0465886	-0.023069	0.981786	k__Bacteria.p__Firmicutes.c__Negativicutes.o__Veillonellales.f__Veillonellaceae.g__Dialister	12	baseline-bloating__baseline-abundances	1
-0.00107475	0.0465886	-0.023069	0.981786	k__Bacteria.p__Firmicutes.c__Negativicutes.o__Veillonellales.f__Veillonellaceae.g__Dialister.s__Dialister_invisus	12	baseline-bloating__baseline-abundances	1
-0.000986066	0.0555802	-0.0177413	0.985992	k__Bacteria.p__Proteobacteria	26	baseline-bloating__baseline-abundances	1
-0.0929248	0.0328988	-2.82457	0.0093777	k__Bacteria.p__Proteobacteria.c__Betaproteobacteria	18	baseline-bloating__baseline-abundances	1
-0.0929248	0.0328988	-2.82457	0.0093777	k__Bacteria.p__Proteobacteria.c__Betaproteobacteria.o__Burkholderiales	18	baseline-bloating__baseline-abundances	1
-0.0929134	0.0329006	-2.82407	0.00938856	k__Bacteria.p__Proteobacteria.c__Betaproteobacteria.o__Burkholderiales.f__Sutterellaceae	18	baseline-bloating__baseline-abundances	1
-0.0774658	0.033095	-2.34071	0.0278882	k__Bacteria.p__Proteobacteria.c__Betaproteobacteria.o__Burkholderiales.f__Sutterellaceae.g__Parasutterella	17	baseline-bloating__baseline-abundances	1
-0.0774658	0.033095	-2.34071	0.0278882	k__Bacteria.p__Proteobacteria.c__Betaproteobacteria.o__Burkholderiales.f__Sutterellaceae.g__Parasutterella.s__Parasutterella_excrementihominis	17	baseline-bloating__baseline-abundances	1
-0.0631016	0.0508522	-1.24088	0.226642	k__Bacteria.p__Proteobacteria.c__Betaproteobacteria.o__Burkholderiales.f__Sutterellaceae.g__Turicimonas	12	baseline-bloating__baseline-abundances	1
-0.0631016	0.0508522	-1.24088	0.226642	k__Bacteria.p__Proteobacteria.c__Betaproteobacteria.o__Burkholderiales.f__Sutterellaceae.g__Turicimonas.s__Turicimonas_muris	12	baseline-bloating__baseline-abundances	1
0.0209881	0.0465393	0.450976	0.656055	k__Bacteria.p__Proteobacteria.c__Deltaproteobacteria	21	baseline-bloating__baseline-abundances	1
0.0209881	0.0465393	0.450976	0.656055	k__Bacteria.p__Proteobacteria.c__Deltaproteobacteria.o__Desulfovibrionales	21	baseline-bloating__baseline-abundances	1
0.0209881	0.0465393	0.450976	0.656055	k__Bacteria.p__Proteobacteria.c__Deltaproteobacteria.o__Desulfovibrionales.f__Desulfovibrionaceae	21	baseline-bloating__baseline-abundances	1
0.0234291	0.0467454	0.501206	0.620792	k__Bacteria.p__Proteobacteria.c__Deltaproteobacteria.o__Desulfovibrionales.f__Desulfovibrionaceae.g__Bilophila	21	baseline-bloating__baseline-abundances	1
0.0234291	0.0467454	0.501206	0.620792	k__Bacteria.p__Proteobacteria.c__Deltaproteobacteria.o__Desulfovibrionales.f__Desulfovibrionaceae.g__Bilophila.s__Bilophila_wadsworthia	21	baseline-bloating__baseline-abundances	1
0.0484944	0.0342315	1.41666	0.169433	k__Bacteria.p__Proteobacteria.c__Gammaproteobacteria	10	baseline-bloating__baseline-abundances	1
0.0487601	0.0342927	1.42188	0.167927	k__Bacteria.p__Proteobacteria.c__Gammaproteobacteria.o__Enterobacterales	10	baseline-bloating__baseline-abundances	1
0.0487601	0.0342927	1.42188	0.167927	k__Bacteria.p__Proteobacteria.c__Gammaproteobacteria.o__Enterobacterales.f__Enterobacteriaceae	10	baseline-bloating__baseline-abundances	1
-0.0634496	0.0364927	-1.73869	0.0949037	k__Bacteria.p__Proteobacteria.c__Proteobacteria_unclassified	14	baseline-bloating__baseline-abundances	1
-0.0634496	0.0364927	-1.73869	0.0949037	k__Bacteria.p__Proteobacteria.c__Proteobacteria_unclassified.o__Proteobacteria_unclassified	14	baseline-bloating__baseline-abundances	1
-0.0634496	0.0364927	-1.73869	0.0949037	k__Bacteria.p__Proteobacteria.c__Proteobacteria_unclassified.o__Proteobacteria_unclassified.f__Proteobacteria_unclassified	14	baseline-bloating__baseline-abundances	1
-0.0634496	0.0364927	-1.73869	0.0949037	k__Bacteria.p__Proteobacteria.c__Proteobacteria_unclassified.o__Proteobacteria_unclassified.f__Proteobacteria_unclassified.g__Proteobacteria_unclassified	14	baseline-bloating__baseline-abundances	1
-0.0634496	0.0364927	-1.73869	0.0949037	k__Bacteria.p__Proteobacteria.c__Proteobacteria_unclassified.o__Proteobacteria_unclassified.f__Proteobacteria_unclassified.g__Proteobacteria_unclassified.s__Proteobacteria_bacterium_CAG_139	14	baseline-bloating__baseline-abundances	1
0.00547665	0.0350649	0.156186	0.877193	k__Bacteria.p__Verrucomicrobia	11	baseline-bloating__baseline-abundances	1
0.00547665	0.0350649	0.156186	0.877193	k__Bacteria.p__Verrucomicrobia.c__Verrucomicrobiae	11	baseline-bloating__baseline-abundances	1
0.00547665	0.0350649	0.156186	0.877193	k__Bacteria.p__Verrucomicrobia.c__Verrucomicrobiae.o__Verrucomicrobiales	11	baseline-bloating__baseline-abundances	1
0.00547665	0.0350649	0.156186	0.877193	k__Bacteria.p__Verrucomicrobia.c__Verrucomicrobiae.o__Verrucomicrobiales.f__Akkermansiaceae	11	baseline-bloating__baseline-abundances	1
0.00547665	0.0350649	0.156186	0.877193	k__Bacteria.p__Verrucomicrobia.c__Verrucomicrobiae.o__Verrucomicrobiales.f__Akkermansiaceae.g__Akkermansia	11	baseline-bloating__baseline-abundances	1
0.00547665	0.0350649	0.156186	0.877193	k__Bacteria.p__Verrucomicrobia.c__Verrucomicrobiae.o__Verrucomicrobiales.f__Akkermansiaceae.g__Akkermansia.s__Akkermansia_muciniphila	11	baseline-bloating__baseline-abundances	1
-318.527	485.475	-0.656114	0.517992	k__Bacteria	28	delta-bloating__baseline-abundances	1
-0.0690204	0.169286	-0.407714	0.687098	k__Bacteria.p__Actinobacteria	28	delta-bloating__baseline-abundances	1
-0.0752543	0.0534826	-1.40708	0.172223	k__Bacteria.p__Actinobacteria.c__Actinobacteria	27	delta-bloating__baseline-abundances	1
-0.0747956	0.0534201	-1.40014	0.174267	k__Bacteria.p__Actinobacteria.c__Actinobacteria.o__Bifidobacteriales	27	delta-bloating__baseline-abundances	1
-0.0747956	0.0534201	-1.40014	0.174267	k__Bacteria.p__Actinobacteria.c__Actinobacteria.o__Bifidobacteriales.f__Bifidobacteriaceae	27	delta-bloating__baseline-abundances	1
-0.0748561	0.0534202	-1.40127	0.173932	k__Bacteria.p__Actinobacteria.c__Actinobacteria.o__Bifidobacteriales.f__Bifidobacteriaceae.g__Bifidobacterium	27	delta-bloating__baseline-abundances	1
-0.0110174	0.024306	-0.453281	0.654418	k__Bacteria.p__Actinobacteria.c__Actinobacteria.o__Bifidobacteriales.f__Bifidobacteriaceae.g__Bifidobacterium.s__Bifidobacterium_adolescentis	18	delta-bloating__baseline-abundances	1
-0.0222822	0.02424	-0.919234	0.36712	k__Bacteria.p__Actinobacteria.c__Actinobacteria.o__Bifidobacteriales.f__Bifidobacteriaceae.g__Bifidobacterium.s__Bifidobacterium_bifidum	12	delta-bloating__baseline-abundances	1
-0.112959	0.0385793	-2.92798	0.0073591	k__Bacteria.p__Actinobacteria.c__Actinobacteria.o__Bifidobacteriales.f__Bifidobacteriaceae.g__Bifidobacterium.s__Bifidobacterium_longum	26	delta-bloating__baseline-abundances	1
-0.0467015	0.0267796	-1.74392	0.0939697	k__Bacteria.p__Actinobacteria.c__Actinobacteria.o__Bifidobacteriales.f__Bifidobacteriaceae.g__Bifidobacterium.s__Bifidobacterium_pseudocatenulatum	21	delta-bloating__baseline-abundances	1
0.0247843	0.0881338	0.281213	0.780957	k__Bacteria.p__Actinobacteria.c__Coriobacteriia	28	delta-bloating__baseline-abundances	1
0.00662278	0.0392693	0.16865	0.867485	k__Bacteria.p__Actinobacteria.c__Coriobacteriia.o__Coriobacteriales	25	delta-bloating__baseline-abundances	1
0.00623047	0.0392327	0.158808	0.875149	k__Bacteria.p__Actinobacteria.c__Coriobacteriia.o__Coriobacteriales.f__Coriobacteriaceae	25	delta-bloating__baseline-abundances	1
0.00624202	0.0392462	0.159048	0.874962	k__Bacteria.p__Actinobacteria.c__Coriobacteriia.o__Coriobacteriales.f__Coriobacteriaceae.g__Collinsella	25	delta-bloating__baseline-abundances	1
0.0111247	0.0314063	0.35422	0.726267	k__Bacteria.p__Actinobacteria.c__Coriobacteriia.o__Coriobacteriales.f__Coriobacteriaceae.g__Collinsella.s__Collinsella_aerofaciens	22	delta-bloating__baseline-abundances	1
-0.011147	0.0370584	-0.300796	0.766161	k__Bacteria.p__Actinobacteria.c__Coriobacteriia.o__Coriobacteriales.f__Coriobacteriaceae.g__Collinsella.s__Collinsella_intestinalis	11	delta-bloating__baseline-abundances	1
0.00804475	0.0394433	0.203958	0.840106	k__Bacteria.p__Actinobacteria.c__Coriobacteriia.o__Coriobacteriales.f__Coriobacteriaceae.g__Collinsella.s__Collinsella_stercoris	18	delta-bloating__baseline-abundances	1
-0.00909966	0.070745	-0.128626	0.898725	k__Bacteria.p__Actinobacteria.c__Coriobacteriia.o__Eggerthellales	27	delta-bloating__baseline-abundances	1
-0.00909966	0.070745	-0.128626	0.898725	k__Bacteria.p__Actinobacteria.c__Coriobacteriia.o__Eggerthellales.f__Eggerthellaceae	27	delta-bloating__baseline-abundances	1
-0.00882726	0.0490699	-0.179892	0.858748	k__Bacteria.p__Actinobacteria.c__Coriobacteriia.o__Eggerthellales.f__Eggerthellaceae.g__Adlercreutzia	25	delta-bloating__baseline-abundances	1
-0.00882726	0.0490699	-0.179892	0.858748	k__Bacteria.p__Actinobacteria.c__Coriobacteriia.o__Eggerthellales.f__Eggerthellaceae.g__Adlercreutzia.s__Adlercreutzia_equolifaciens	25	delta-bloating__baseline-abundances	1
-0.0179228	0.0565059	-0.317185	0.753846	k__Bacteria.p__Actinobacteria.c__Coriobacteriia.o__Eggerthellales.f__Eggerthellaceae.g__Asaccharobacter	26	delta-bloating__baseline-abundances	1
-0.0179228	0.0565059	-0.317185	0.753846	k__Bacteria.p__Actinobacteria.c__Coriobacteriia.o__Eggerthellales.f__Eggerthellaceae.g__Asaccharobacter.s__Asaccharobacter_celatus	26	delta-bloating__baseline-abundances	1
-0.0279488	0.0423513	-0.659927	0.515585	k__Bacteria.p__Actinobacteria.c__Coriobacteriia.o__Eggerthellales.f__Eggerthellaceae.g__Eggerthella	20	delta-bloating__baseline-abundances	1
-0.0279488	0.0423513	-0.659927	0.515585	k__Bacteria.p__Actinobacteria.c__Coriobacteriia.o__Eggerthellales.f__Eggerthellaceae.g__Eggerthella.s__Eggerthella_lenta	20	delta-bloating__baseline-abundances	1
-0.0974139	0.0467698	-2.08284	0.0480931	k__Bacteria.p__Actinobacteria.c__Coriobacteriia.o__Eggerthellales.f__Eggerthellaceae.g__Gordonibacter	24	delta-bloating__baseline-abundances	1
-0.0974139	0.0467698	-2.08284	0.0480931	k__Bacteria.p__Actinobacteria.c__Coriobacteriia.o__Eggerthellales.f__Eggerthellaceae.g__Gordonibacter.s__Gordonibacter_pamelaeae	24	delta-bloating__baseline-abundances	1
0.162399	0.138199	1.17511	0.251478	k__Bacteria.p__Bacteroidetes	28	delta-bloating__baseline-abundances	1
0.162399	0.138199	1.17511	0.251478	k__Bacteria.p__Bacteroidetes.c__Bacteroidia	28	delta-bloating__baseline-abundances	1
0.162399	0.138199	1.17511	0.251478	k__Bacteria.p__Bacteroidetes.c__Bacteroidia.o__Bacteroidales	28	delta-bloating__baseline-abundances	1
0.196377	0.133299	1.47321	0.153689	k__Bacteria.p__Bacteroidetes.c__Bacteroidia.o__Bacteroidales.f__Bacteroidaceae	28	delta-bloating__baseline-abundances	1
0.196377	0.133299	1.47321	0.153689	k__Bacteria.p__Bacteroidetes.c__Bacteroidia.o__Bacteroidales.f__Bacteroidaceae.g__Bacteroides	28	delta-bloating__baseline-abundances	1
0.00243846	0.0305664	0.0797756	0.937077	k__Bacteria.p__Bacteroidetes.c__Bacteroidia.o__Bacteroidales.f__Bacteroidaceae.g__Bacteroides.s__Bacteroides_caccae	20	delta-bloating__baseline-abundances	1
-0.0144359	0.0294049	-0.490937	0.62793	k__Bacteria.p__Bacteroidetes.c__Bacteroidia.o__Bacteroidales.f__Bacteroidaceae.g__Bacteroides.s__Bacteroides_fragilis	14	delta-bloating__baseline-abundances	1
-0.0159233	0.0304087	-0.523643	0.605329	k__Bacteria.p__Bacteroidetes.c__Bacteroidia.o__Bacteroidales.f__Bacteroidaceae.g__Bacteroides.s__Bacteroides_ovatus	19	delta-bloating__baseline-abundances	1
0.00855211	0.0290449	0.294444	0.77095	k__Bacteria.p__Bacteroidetes.c__Bacteroidia.o__Bacteroidales.f__Bacteroidaceae.g__Bacteroides.s__Bacteroides_stercoris	15	delta-bloating__baseline-abundances	1
-0.0356648	0.0351247	-1.01538	0.320054	k__Bacteria.p__Bacteroidetes.c__Bacteroidia.o__Bacteroidales.f__Bacteroidaceae.g__Bacteroides.s__Bacteroides_thetaiotaomicron	23	delta-bloating__baseline-abundances	1
0.0162718	0.029242	0.556452	0.583053	k__Bacteria.p__Bacteroidetes.c__Bacteroidia.o__Bacteroidales.f__Bacteroidaceae.g__Bacteroides.s__Bacteroides_uniformis	22	delta-bloating__baseline-abundances	1
0.00539606	0.0346862	0.155568	0.877675	k__Bacteria.p__Bacteroidetes.c__Bacteroidia.o__Bacteroidales.f__Bacteroidaceae.g__Bacteroides.s__Bacteroides_vulgatus	23	delta-bloating__baseline-abundances	1
0.0265381	0.0296054	0.896394	0.378946	k__Bacteria.p__Bacteroidetes.c__Bacteroidia.o__Bacteroidales.f__Bacteroidaceae.g__Bacteroides.s__Bacteroides_xylanisolvens	14	delta-bloating__baseline-abundances	1
0.0606429	0.0272174	2.22809	0.0355037	k__Bacteria.p__Bacteroidetes.c__Bacteroidia.o__Bacteroidales.f__Barnesiellaceae	15	delta-bloating__baseline-abundances	1
0.0438969	0.0289066	1.51858	0.141934	k__Bacteria.p__Bacteroidetes.c__Bacteroidia.o__Bacteroidales.f__Odoribacteraceae	18	delta-bloating__baseline-abundances	1
0.0434001	0.02773	1.5651	0.130652	k__Bacteria.p__Bacteroidetes.c__Bacteroidia.o__Bacteroidales.f__Odoribacteraceae.g__Odoribacter	17	delta-bloating__baseline-abundances	1
0.0434001	0.02773	1.5651	0.130652	k__Bacteria.p__Bacteroidetes.c__Bacteroidia.o__Bacteroidales.f__Odoribacteraceae.g__Odoribacter.s__Odoribacter_splanchnicus	17	delta-bloating__baseline-abundances	1
0.0258085	0.0258839	0.997088	0.328669	k__Bacteria.p__Bacteroidetes.c__Bacteroidia.o__Bacteroidales.f__Prevotellaceae	14	delta-bloating__baseline-abundances	1
0.0589332	0.0535514	1.1005	0.282032	k__Bacteria.p__Bacteroidetes.c__Bacteroidia.o__Bacteroidales.f__Rikenellaceae	27	delta-bloating__baseline-abundances	1
0.0589332	0.0535514	1.1005	0.282032	k__Bacteria.p__Bacteroidetes.c__Bacteroidia.o__Bacteroidales.f__Rikenellaceae.g__Alistipes	27	delta-bloating__baseline-abundances	1
0.0414264	0.0358942	1.15413	0.259813	k__Bacteria.p__Bacteroidetes.c__Bacteroidia.o__Bacteroidales.f__Rikenellaceae.g__Alistipes.s__Alistipes_finegoldii	24	delta-bloating__baseline-abundances	1
0.0100111	0.0277845	0.360311	0.721766	k__Bacteria.p__Bacteroidetes.c__Bacteroidia.o__Bacteroidales.f__Rikenellaceae.g__Alistipes.s__Alistipes_putredinis	22	delta-bloating__baseline-abundances	1
0.0090441	0.0297314	0.304194	0.763602	k__Bacteria.p__Bacteroidetes.c__Bacteroidia.o__Bacteroidales.f__Rikenellaceae.g__Alistipes.s__Alistipes_shahii	19	delta-bloating__baseline-abundances	1
0.06069	0.0596143	1.01804	0.318811	k__Bacteria.p__Bacteroidetes.c__Bacteroidia.o__Bacteroidales.f__Tannerellaceae	27	delta-bloating__baseline-abundances	1
0.06069	0.0596143	1.01804	0.318811	k__Bacteria.p__Bacteroidetes.c__Bacteroidia.o__Bacteroidales.f__Tannerellaceae.g__Parabacteroides	27	delta-bloating__baseline-abundances	1
0.0430532	0.0392999	1.0955	0.284168	k__Bacteria.p__Bacteroidetes.c__Bacteroidia.o__Bacteroidales.f__Tannerellaceae.g__Parabacteroides.s__Parabacteroides_distasonis	25	delta-bloating__baseline-abundances	1
0.0144162	0.0297817	0.484064	0.632728	k__Bacteria.p__Bacteroidetes.c__Bacteroidia.o__Bacteroidales.f__Tannerellaceae.g__Parabacteroides.s__Parabacteroides_merdae	20	delta-bloating__baseline-abundances	1
-0.116673	0.358816	-0.325161	0.747877	k__Bacteria.p__Firmicutes	28	delta-bloating__baseline-abundances	1
-0.0722296	0.0585034	-1.23462	0.228923	k__Bacteria.p__Firmicutes.c__Bacilli	27	delta-bloating__baseline-abundances	1
-0.0722296	0.0585034	-1.23462	0.228923	k__Bacteria.p__Firmicutes.c__Bacilli.o__Lactobacillales	27	delta-bloating__baseline-abundances	1
-0.0805968	0.0602688	-1.33729	0.193665	k__Bacteria.p__Firmicutes.c__Bacilli.o__Lactobacillales.f__Streptococcaceae	27	delta-bloating__baseline-abundances	1
-0.0802637	0.0603386	-1.33022	0.195948	k__Bacteria.p__Firmicutes.c__Bacilli.o__Lactobacillales.f__Streptococcaceae.g__Streptococcus	27	delta-bloating__baseline-abundances	1
-0.0313669	0.039396	-0.796196	0.433724	k__Bacteria.p__Firmicutes.c__Bacilli.o__Lactobacillales.f__Streptococcaceae.g__Streptococcus.s__Streptococcus_parasanguinis	14	delta-bloating__baseline-abundances	1
-0.0714012	0.0390408	-1.82889	0.0798704	k__Bacteria.p__Firmicutes.c__Bacilli.o__Lactobacillales.f__Streptococcaceae.g__Streptococcus.s__Streptococcus_salivarius	23	delta-bloating__baseline-abundances	1
-0.0193923	0.0296089	-0.654949	0.518729	k__Bacteria.p__Firmicutes.c__Bacilli.o__Lactobacillales.f__Streptococcaceae.g__Streptococcus.s__Streptococcus_thermophilus	12	delta-bloating__baseline-abundances	1
0.0361792	0.122153	0.296179	0.769641	k__Bacteria.p__Firmicutes.c__Clostridia	28	delta-bloating__baseline-abundances	1
0.0361792	0.122153	0.296179	0.769641	k__Bacteria.p__Firmicutes.c__Clostridia.o__Clostridiales	28	delta-bloating__baseline-abundances	1
0.0844523	0.0421603	2.00312	0.0565818	k__Bacteria.p__Firmicutes.c__Clostridia.o__Clostridiales.f__Clostridiaceae	24	delta-bloating__baseline-abundances	1
0.0701265	0.0373634	1.87688	0.0727445	k__Bacteria.p__Firmicutes.c__Clostridia.o__Clostridiales.f__Clostridiaceae.g__Clostridium	23	delta-bloating__baseline-abundances	1
0.0364818	0.0372241	0.980058	0.336834	k__Bacteria.p__Firmicutes.c__Clostridia.o__Clostridiales.f__Clostridiaceae.g__Clostridium.s__Clostridium_sp_CAG_58	21	delta-bloating__baseline-abundances	1
0.106423	0.0373263	2.85116	0.00881351	k__Bacteria.p__Firmicutes.c__Clostridia.o__Clostridiales.f__Clostridiales_unclassified	22	delta-bloating__baseline-abundances	1
0.0641082	0.037707	1.70017	0.102024	k__Bacteria.p__Firmicutes.c__Clostridia.o__Clostridiales.f__Clostridiales_unclassified.g__Intestinimonas	17	delta-bloating__baseline-abundances	1
0.0641082	0.037707	1.70017	0.102024	k__Bacteria.p__Firmicutes.c__Clostridia.o__Clostridiales.f__Clostridiales_unclassified.g__Intestinimonas.s__Intestinimonas_butyriciproducens	17	delta-bloating__baseline-abundances	1
0.0158387	0.0394273	0.401719	0.691446	k__Bacteria.p__Firmicutes.c__Clostridia.o__Clostridiales.f__Clostridiales_unclassified.g__Lawsonibacter	11	delta-bloating__baseline-abundances	1
0.0158387	0.0394273	0.401719	0.691446	k__Bacteria.p__Firmicutes.c__Clostridia.o__Clostridiales.f__Clostridiales_unclassified.g__Lawsonibacter.s__Lawsonibacter_asaccharolyticus	11	delta-bloating__baseline-abundances	1
0.00633466	0.0341891	0.185283	0.854564	k__Bacteria.p__Firmicutes.c__Clostridia.o__Clostridiales.f__Clostridiales_unclassified.g__Monoglobus	14	delta-bloating__baseline-abundances	1
0.00633466	0.0341891	0.185283	0.854564	k__Bacteria.p__Firmicutes.c__Clostridia.o__Clostridiales.f__Clostridiales_unclassified.g__Monoglobus.s__Monoglobus_pectinilyticus	14	delta-bloating__baseline-abundances	1
0.0153596	0.0652362	0.235446	0.81586	k__Bacteria.p__Firmicutes.c__Clostridia.o__Clostridiales.f__Eubacteriaceae	27	delta-bloating__baseline-abundances	1
0.0153596	0.0652362	0.235446	0.81586	k__Bacteria.p__Firmicutes.c__Clostridia.o__Clostridiales.f__Eubacteriaceae.g__Eubacterium	27	delta-bloating__baseline-abundances	1
0.00182023	0.0360364	0.0505108	0.960133	k__Bacteria.p__Firmicutes.c__Clostridia.o__Clostridiales.f__Eubacteriaceae.g__Eubacterium.s__Eubacterium_eligens	19	delta-bloating__baseline-abundances	1
-0.0256179	0.0716953	-0.357316	0.723978	k__Bacteria.p__Firmicutes.c__Clostridia.o__Clostridiales.f__Eubacteriaceae.g__Eubacterium.s__Eubacterium_hallii	27	delta-bloating__baseline-abundances	1
-0.0268495	0.0368174	-0.729262	0.472899	k__Bacteria.p__Firmicutes.c__Clostridia.o__Clostridiales.f__Eubacteriaceae.g__Eubacterium.s__Eubacterium_ramulus	11	delta-bloating__baseline-abundances	1
0.0768436	0.0322153	2.38531	0.0253098	k__Bacteria.p__Firmicutes.c__Clostridia.o__Clostridiales.f__Eubacteriaceae.g__Eubacterium.s__Eubacterium_sp_CAG_38	17	delta-bloating__baseline-abundances	1
0.0655721	0.140295	0.467387	0.644439	k__Bacteria.p__Firmicutes.c__Clostridia.o__Clostridiales.f__Lachnospiraceae	28	delta-bloating__baseline-abundances	1
0.0514456	0.0739807	0.695392	0.493488	k__Bacteria.p__Firmicutes.c__Clostridia.o__Clostridiales.f__Lachnospiraceae.g__Anaerostipes	27	delta-bloating__baseline-abundances	1
0.0515034	0.0739807	0.696173	0.493008	k__Bacteria.p__Firmicutes.c__Clostridia.o__Clostridiales.f__Lachnospiraceae.g__Anaerostipes.s__Anaerostipes_hadrus	27	delta-bloating__baseline-abundances	1
0.0633066	0.172992	0.365951	0.717608	k__Bacteria.p__Firmicutes.c__Clostridia.o__Clostridiales.f__Lachnospiraceae.g__Blautia	28	delta-bloating__baseline-abundances	1
0.00180845	0.0375848	0.0481165	0.962022	k__Bacteria.p__Firmicutes.c__Clostridia.o__Clostridiales.f__Lachnospiraceae.g__Blautia.s__Blautia_hydrogenotrophica	8	delta-bloating__baseline-abundances	1
0.00894547	0.0682883	0.130996	0.896871	k__Bacteria.p__Firmicutes.c__Clostridia.o__Clostridiales.f__Lachnospiraceae.g__Blautia.s__Blautia_obeum	27	delta-bloating__baseline-abundances	1
0.0845799	0.0428854	1.97223	0.0602127	k__Bacteria.p__Firmicutes.c__Clostridia.o__Clostridiales.f__Lachnospiraceae.g__Blautia.s__Blautia_wexlerae	24	delta-bloating__baseline-abundances	1
-0.00646093	0.0343936	-0.187853	0.852571	k__Bacteria.p__Firmicutes.c__Clostridia.o__Clostridiales.f__Lachnospiraceae.g__Blautia.s__Ruminococcus_gnavus	13	delta-bloating__baseline-abundances	1
-0.0382368	0.0418673	-0.913285	0.370177	k__Bacteria.p__Firmicutes.c__Clostridia.o__Clostridiales.f__Lachnospiraceae.g__Blautia.s__Ruminococcus_torques	25	delta-bloating__baseline-abundances	1
-0.0324502	0.033724	-0.962229	0.34553	k__Bacteria.p__Firmicutes.c__Clostridia.o__Clostridiales.f__Lachnospiraceae.g__Coprococcus	22	delta-bloating__baseline-abundances	1
-0.0462856	0.035424	-1.30662	0.203726	k__Bacteria.p__Firmicutes.c__Clostridia.o__Clostridiales.f__Lachnospiraceae.g__Coprococcus.s__Coprococcus_catus	16	delta-bloating__baseline-abundances	1
-0.0167022	0.0312292	-0.534828	0.59769	k__Bacteria.p__Firmicutes.c__Clostridia.o__Clostridiales.f__Lachnospiraceae.g__Coprococcus.s__Coprococcus_comes	20	delta-bloating__baseline-abundances	1
-0.0366785	0.0428678	-0.855619	0.40067	k__Bacteria.p__Firmicutes.c__Clostridia.o__Clostridiales.f__Lachnospiraceae.g__Dorea	25	delta-bloating__baseline-abundances	1
-0.0335261	0.0450564	-0.744094	0.464043	k__Bacteria.p__Firmicutes.c__Clostridia.o__Clostridiales.f__Lachnospiraceae.g__Dorea.s__Dorea_formicigenerans	24	delta-bloating__baseline-abundances	1
-0.0192489	0.0387252	-0.497065	0.623666	k__Bacteria.p__Firmicutes.c__Clostridia.o__Clostridiales.f__Lachnospiraceae.g__Dorea.s__Dorea_longicatena	24	delta-bloating__baseline-abundances	1
0.0242659	0.0374333	0.648243	0.522982	k__Bacteria.p__Firmicutes.c__Clostridia.o__Clostridiales.f__Lachnospiraceae.g__Eisenbergiella	12	delta-bloating__baseline-abundances	1
0.00810357	0.0432878	0.187202	0.853076	k__Bacteria.p__Firmicutes.c__Clostridia.o__Clostridiales.f__Lachnospiraceae.g__Eisenbergiella.s__Eisenbergiella_tayi	7	delta-bloating__baseline-abundances	1
-0.058086	0.0415775	-1.39705	0.175183	k__Bacteria.p__Firmicutes.c__Clostridia.o__Clostridiales.f__Lachnospiraceae.g__Fusicatenibacter	26	delta-bloating__baseline-abundances	1
-0.058086	0.0415775	-1.39705	0.175183	k__Bacteria.p__Firmicutes.c__Clostridia.o__Clostridiales.f__Lachnospiraceae.g__Fusicatenibacter.s__Fusicatenibacter_saccharivorans	26	delta-bloating__baseline-abundances	1
0.0550362	0.0313934	1.75311	0.0923484	k__Bacteria.p__Firmicutes.c__Clostridia.o__Clostridiales.f__Lachnospiraceae.g__Lachnoclostridium	14	delta-bloating__baseline-abundances	1
0.0182975	0.0364804	0.501571	0.62054	k__Bacteria.p__Firmicutes.c__Clostridia.o__Clostridiales.f__Lachnospiraceae.g__Lachnoclostridium.s__Clostridium_symbiosum	11	delta-bloating__baseline-abundances	1
0.0144354	0.0326723	0.441823	0.662573	k__Bacteria.p__Firmicutes.c__Clostridia.o__Clostridiales.f__Lachnospiraceae.g__Lachnospira	14	delta-bloating__baseline-abundances	1
-0.0268052	0.0356532	-0.751832	0.459463	k__Bacteria.p__Firmicutes.c__Clostridia.o__Clostridiales.f__Lachnospiraceae.g__Lachnospiraceae_unclassified	23	delta-bloating__baseline-abundances	1
-0.0268052	0.0356532	-0.751832	0.459463	k__Bacteria.p__Firmicutes.c__Clostridia.o__Clostridiales.f__Lachnospiraceae.g__Lachnospiraceae_unclassified.s__Eubacterium_rectale	23	delta-bloating__baseline-abundances	1
0.0144354	0.0326723	0.441823	0.662573	k__Bacteria.p__Firmicutes.c__Clostridia.o__Clostridiales.f__Lachnospiraceae.g__Lachnospira.s__Lachnospira_pectinoschiza	14	delta-bloating__baseline-abundances	1
0.0189767	0.0493807	0.384294	0.704144	k__Bacteria.p__Firmicutes.c__Clostridia.o__Clostridiales.f__Lachnospiraceae.g__Roseburia	26	delta-bloating__baseline-abundances	1
-0.0213144	0.0325136	-0.655555	0.518346	k__Bacteria.p__Firmicutes.c__Clostridia.o__Clostridiales.f__Lachnospiraceae.g__Roseburia.s__Roseburia_faecis	22	delta-bloating__baseline-abundances	1
0.0386442	0.0475354	0.812955	0.424235	k__Bacteria.p__Firmicutes.c__Clostridia.o__Clostridiales.f__Lachnospiraceae.g__Roseburia.s__Roseburia_hominis	24	delta-bloating__baseline-abundances	1
-0.0652756	0.0283342	-2.30377	0.0302035	k__Bacteria.p__Firmicutes.c__Clostridia.o__Clostridiales.f__Lachnospiraceae.g__Roseburia.s__Roseburia_intestinalis	17	delta-bloating__baseline-abundances	1
0.0615278	0.0293185	2.0986	0.0465558	k__Bacteria.p__Firmicutes.c__Clostridia.o__Clostridiales.f__Lachnospiraceae.g__Roseburia.s__Roseburia_inulinivorans	15	delta-bloating__baseline-abundances	1
0.0183003	0.0355887	0.514215	0.611804	k__Bacteria.p__Firmicutes.c__Clostridia.o__Clostridiales.f__Oscillospiraceae	24	delta-bloating__baseline-abundances	1
0.0183003	0.0355887	0.514215	0.611804	k__Bacteria.p__Firmicutes.c__Clostridia.o__Clostridiales.f__Oscillospiraceae.g__Oscillibacter	24	delta-bloating__baseline-abundances	1
0.0148488	0.0345691	0.429541	0.671362	k__Bacteria.p__Firmicutes.c__Clostridia.o__Clostridiales.f__Oscillospiraceae.g__Oscillibacter.s__Oscillibacter_sp_57_20	23	delta-bloating__baseline-abundances	1
-0.00535232	0.0301275	-0.177656	0.860484	k__Bacteria.p__Firmicutes.c__Clostridia.o__Clostridiales.f__Oscillospiraceae.g__Oscillibacter.s__Oscillibacter_sp_CAG_241	18	delta-bloating__baseline-abundances	1
0.00709749	0.0592338	0.119822	0.905622	k__Bacteria.p__Firmicutes.c__Clostridia.o__Clostridiales.f__Ruminococcaceae	27	delta-bloating__baseline-abundances	1
0.00193753	0.0371359	0.0521741	0.958822	k__Bacteria.p__Firmicutes.c__Clostridia.o__Clostridiales.f__Ruminococcaceae.g__Agathobaculum	22	delta-bloating__baseline-abundances	1
0.00193753	0.0371359	0.0521741	0.958822	k__Bacteria.p__Firmicutes.c__Clostridia.o__Clostridiales.f__Ruminococcaceae.g__Agathobaculum.s__Agathobaculum_butyriciproducens	22	delta-bloating__baseline-abundances	1
0.04579	0.0358343	1.27782	0.213533	k__Bacteria.p__Firmicutes.c__Clostridia.o__Clostridiales.f__Ruminococcaceae.g__Anaerotruncus	18	delta-bloating__baseline-abundances	1
0.0467792	0.0361202	1.2951	0.207607	k__Bacteria.p__Firmicutes.c__Clostridia.o__Clostridiales.f__Ruminococcaceae.g__Anaerotruncus.s__Anaerotruncus_colihominis	18	delta-bloating__baseline-abundances	1
0.0236551	0.0636418	0.371692	0.713384	k__Bacteria.p__Firmicutes.c__Clostridia.o__Clostridiales.f__Ruminococcaceae.g__Faecalibacterium	27	delta-bloating__baseline-abundances	1
0.0236551	0.0636418	0.371692	0.713384	k__Bacteria.p__Firmicutes.c__Clostridia.o__Clostridiales.f__Ruminococcaceae.g__Faecalibacterium.s__Faecalibacterium_prausnitzii	27	delta-bloating__baseline-abundances	1
0.0457271	0.0394163	1.16011	0.257416	k__Bacteria.p__Firmicutes.c__Clostridia.o__Clostridiales.f__Ruminococcaceae.g__Flavonifractor	22	delta-bloating__baseline-abundances	1
0.0457271	0.0394163	1.16011	0.257416	k__Bacteria.p__Firmicutes.c__Clostridia.o__Clostridiales.f__Ruminococcaceae.g__Flavonifractor.s__Flavonifractor_plautii	22	delta-bloating__baseline-abundances	1
-0.0402789	0.0353086	-1.14077	0.265222	k__Bacteria.p__Firmicutes.c__Clostridia.o__Clostridiales.f__Ruminococcaceae.g__Gemmiger	21	delta-bloating__baseline-abundances	1
-0.0402789	0.0353086	-1.14077	0.265222	k__Bacteria.p__Firmicutes.c__Clostridia.o__Clostridiales.f__Ruminococcaceae.g__Gemmiger.s__Gemmiger_formicilis	21	delta-bloating__baseline-abundances	1
-0.0685484	0.0444157	-1.54333	0.135834	k__Bacteria.p__Firmicutes.c__Clostridia.o__Clostridiales.f__Ruminococcaceae.g__Ruminococcaceae_unclassified	26	delta-bloating__baseline-abundances	1
-0.0560149	0.0358494	-1.56251	0.13126	k__Bacteria.p__Firmicutes.c__Clostridia.o__Clostridiales.f__Ruminococcaceae.g__Ruminococcaceae_unclassified.s__Clostridium_leptum	20	delta-bloating__baseline-abundances	1
-0.0426977	0.0270841	-1.57648	0.128006	k__Bacteria.p__Firmicutes.c__Clostridia.o__Clostridiales.f__Ruminococcaceae.g__Ruminococcaceae_unclassified.s__Eubacterium_siraeum	20	delta-bloating__baseline-abundances	1
-0.00799494	0.0432281	-0.184948	0.854824	k__Bacteria.p__Firmicutes.c__Clostridia.o__Clostridiales.f__Ruminococcaceae.g__Ruminococcus	26	delta-bloating__baseline-abundances	1
-0.0410452	0.0340949	-1.20385	0.240386	k__Bacteria.p__Firmicutes.c__Clostridia.o__Clostridiales.f__Ruminococcaceae.g__Ruminococcus.s__Ruminococcus_bicirculans	23	delta-bloating__baseline-abundances	1
-0.0125234	0.0276867	-0.452326	0.655096	k__Bacteria.p__Firmicutes.c__Clostridia.o__Clostridiales.f__Ruminococcaceae.g__Ruminococcus.s__Ruminococcus_bromii	21	delta-bloating__baseline-abundances	1
-0.00822167	0.0302452	-0.271834	0.788074	k__Bacteria.p__Firmicutes.c__Clostridia.o__Clostridiales.f__Ruminococcaceae.g__Ruminococcus.s__Ruminococcus_lactaris	12	delta-bloating__baseline-abundances	1
-0.00822017	0.0463256	-0.177444	0.860649	k__Bacteria.p__Firmicutes.c__Clostridia.o__Clostridiales.f__Ruminococcaceae.g__Ruthenibacterium	25	delta-bloating__baseline-abundances	1
-0.00822017	0.0463256	-0.177444	0.860649	k__Bacteria.p__Firmicutes.c__Clostridia.o__Clostridiales.f__Ruminococcaceae.g__Ruthenibacterium.s__Ruthenibacterium_lactatiformans	25	delta-bloating__baseline-abundances	1
0.0155137	0.035679	0.434812	0.667584	k__Bacteria.p__Firmicutes.c__Erysipelotrichia	16	delta-bloating__baseline-abundances	1
0.0155137	0.035679	0.434812	0.667584	k__Bacteria.p__Firmicutes.c__Erysipelotrichia.o__Erysipelotrichales	16	delta-bloating__baseline-abundances	1
0.0155137	0.035679	0.434812	0.667584	k__Bacteria.p__Firmicutes.c__Erysipelotrichia.o__Erysipelotrichales.f__Erysipelotrichaceae	16	delta-bloating__baseline-abundances	1
-0.0344189	0.0394917	-0.871548	0.392091	k__Bacteria.p__Firmicutes.c__Erysipelotrichia.o__Erysipelotrichales.f__Erysipelotrichaceae.g__Erysipelatoclostridium	9	delta-bloating__baseline-abundances	1
-0.0553619	0.0416435	-1.32943	0.196207	k__Bacteria.p__Firmicutes.c__Erysipelotrichia.o__Erysipelotrichales.f__Erysipelotrichaceae.g__Erysipelatoclostridium.s__Clostridium_innocuum	8	delta-bloating__baseline-abundances	1
0.000582357	0.0393892	0.0147847	0.988326	k__Bacteria.p__Firmicutes.c__Firmicutes_unclassified	23	delta-bloating__baseline-abundances	1
0.000582357	0.0393892	0.0147847	0.988326	k__Bacteria.p__Firmicutes.c__Firmicutes_unclassified.o__Firmicutes_unclassified	23	delta-bloating__baseline-abundances	1
0.000582357	0.0393892	0.0147847	0.988326	k__Bacteria.p__Firmicutes.c__Firmicutes_unclassified.o__Firmicutes_unclassified.f__Firmicutes_unclassified	23	delta-bloating__baseline-abundances	1
0.000582357	0.0393892	0.0147847	0.988326	k__Bacteria.p__Firmicutes.c__Firmicutes_unclassified.o__Firmicutes_unclassified.f__Firmicutes_unclassified.g__Firmicutes_unclassified	23	delta-bloating__baseline-abundances	1
-0.0191947	0.0306712	-0.625824	0.537337	k__Bacteria.p__Firmicutes.c__Firmicutes_unclassified.o__Firmicutes_unclassified.f__Firmicutes_unclassified.g__Firmicutes_unclassified.s__Firmicutes_bacterium_CAG_83	18	delta-bloating__baseline-abundances	1
0.0134442	0.0482959	0.278371	0.783112	k__Bacteria.p__Firmicutes.c__Negativicutes	24	delta-bloating__baseline-abundances	1
0.0338063	0.0314734	1.07412	0.293449	k__Bacteria.p__Firmicutes.c__Negativicutes.o__Acidaminococcales	14	delta-bloating__baseline-abundances	1
0.0338063	0.0314734	1.07412	0.293449	k__Bacteria.p__Firmicutes.c__Negativicutes.o__Acidaminococcales.f__Acidaminococcaceae	14	delta-bloating__baseline-abundances	1
-0.00203149	0.0320053	-0.0634737	0.949915	k__Bacteria.p__Firmicutes.c__Negativicutes.o__Acidaminococcales.f__Acidaminococcaceae.g__Phascolarctobacterium	13	delta-bloating__baseline-abundances	1
0.00791787	0.0328249	0.241215	0.811437	k__Bacteria.p__Firmicutes.c__Negativicutes.o__Acidaminococcales.f__Acidaminococcaceae.g__Phascolarctobacterium.s__Phascolarctobacterium_faecium	12	delta-bloating__baseline-abundances	1
0.0110587	0.0364676	0.303246	0.764315	k__Bacteria.p__Firmicutes.c__Negativicutes.o__Veillonellales	13	delta-bloating__baseline-abundances	1
0.0110587	0.0364676	0.303246	0.764315	k__Bacteria.p__Firmicutes.c__Negativicutes.o__Veillonellales.f__Veillonellaceae	13	delta-bloating__baseline-abundances	1
0.0122875	0.0379494	0.323787	0.748904	k__Bacteria.p__Firmicutes.c__Negativicutes.o__Veillonellales.f__Veillonellaceae.g__Dialister	12	delta-bloating__baseline-abundances	1
0.0122875	0.0379494	0.323787	0.748904	k__Bacteria.p__Firmicutes.c__Negativicutes.o__Veillonellales.f__Veillonellaceae.g__Dialister.s__Dialister_invisus	12	delta-bloating__baseline-abundances	1
0.0204282	0.0451802	0.452151	0.655221	k__Bacteria.p__Proteobacteria	26	delta-bloating__baseline-abundances	1
-0.0245823	0.0305917	-0.803563	0.429537	k__Bacteria.p__Proteobacteria.c__Betaproteobacteria	18	delta-bloating__baseline-abundances	1
-0.0245823	0.0305917	-0.803563	0.429537	k__Bacteria.p__Proteobacteria.c__Betaproteobacteria.o__Burkholderiales	18	delta-bloating__baseline-abundances	1
-0.0245874	0.0305918	-0.803727	0.429444	k__Bacteria.p__Proteobacteria.c__Betaproteobacteria.o__Burkholderiales.f__Sutterellaceae	18	delta-bloating__baseline-abundances	1
-0.0246992	0.0295144	-0.836852	0.410931	k__Bacteria.p__Proteobacteria.c__Betaproteobacteria.o__Burkholderiales.f__Sutterellaceae.g__Parasutterella	17	delta-bloating__baseline-abundances	1
-0.0246992	0.0295144	-0.836852	0.410931	k__Bacteria.p__Proteobacteria.c__Betaproteobacteria.o__Burkholderiales.f__Sutterellaceae.g__Parasutterella.s__Parasutterella_excrementihominis	17	delta-bloating__baseline-abundances	1
0.0480124	0.0368719	1.30214	0.205227	k__Bacteria.p__Proteobacteria.c__Deltaproteobacteria	21	delta-bloating__baseline-abundances	1
0.0480124	0.0368719	1.30214	0.205227	k__Bacteria.p__Proteobacteria.c__Deltaproteobacteria.o__Desulfovibrionales	21	delta-bloating__baseline-abundances	1
0.0480124	0.0368719	1.30214	0.205227	k__Bacteria.p__Proteobacteria.c__Deltaproteobacteria.o__Desulfovibrionales.f__Desulfovibrionaceae	21	delta-bloating__baseline-abundances	1
0.0485427	0.0370571	1.30995	0.202615	k__Bacteria.p__Proteobacteria.c__Deltaproteobacteria.o__Desulfovibrionales.f__Desulfovibrionaceae.g__Bilophila	21	delta-bloating__baseline-abundances	1
0.0485427	0.0370571	1.30995	0.202615	k__Bacteria.p__Proteobacteria.c__Deltaproteobacteria.o__Desulfovibrionales.f__Desulfovibrionaceae.g__Bilophila.s__Bilophila_wadsworthia	21	delta-bloating__baseline-abundances	1
0.0372791	0.0280763	1.32778	0.196742	k__Bacteria.p__Proteobacteria.c__Gammaproteobacteria	10	delta-bloating__baseline-abundances	1
-0.0290806	0.0310484	-0.936623	0.358283	k__Bacteria.p__Proteobacteria.c__Proteobacteria_unclassified	14	delta-bloating__baseline-abundances	1
-0.0290806	0.0310484	-0.936623	0.358283	k__Bacteria.p__Proteobacteria.c__Proteobacteria_unclassified.o__Proteobacteria_unclassified	14	delta-bloating__baseline-abundances	1
-0.0290806	0.0310484	-0.936623	0.358283	k__Bacteria.p__Proteobacteria.c__Proteobacteria_unclassified.o__Proteobacteria_unclassified.f__Proteobacteria_unclassified	14	delta-bloating__baseline-abundances	1
-0.0290806	0.0310484	-0.936623	0.358283	k__Bacteria.p__Proteobacteria.c__Proteobacteria_unclassified.o__Proteobacteria_unclassified.f__Proteobacteria_unclassified.g__Proteobacteria_unclassified	14	delta-bloating__baseline-abundances	1
-0.0290806	0.0310484	-0.936623	0.358283	k__Bacteria.p__Proteobacteria.c__Proteobacteria_unclassified.o__Proteobacteria_unclassified.f__Proteobacteria_unclassified.g__Proteobacteria_unclassified.s__Proteobacteria_bacterium_CAG_139	14	delta-bloating__baseline-abundances	1
0.00818846	0.0285903	0.286407	0.777025	k__Bacteria.p__Verrucomicrobia	11	delta-bloating__baseline-abundances	1
0.00818846	0.0285903	0.286407	0.777025	k__Bacteria.p__Verrucomicrobia.c__Verrucomicrobiae	11	delta-bloating__baseline-abundances	1
0.00818846	0.0285903	0.286407	0.777025	k__Bacteria.p__Verrucomicrobia.c__Verrucomicrobiae.o__Verrucomicrobiales	11	delta-bloating__baseline-abundances	1
0.00818846	0.0285903	0.286407	0.777025	k__Bacteria.p__Verrucomicrobia.c__Verrucomicrobiae.o__Verrucomicrobiales.f__Akkermansiaceae	11	delta-bloating__baseline-abundances	1
0.00818846	0.0285903	0.286407	0.777025	k__Bacteria.p__Verrucomicrobia.c__Verrucomicrobiae.o__Verrucomicrobiales.f__Akkermansiaceae.g__Akkermansia	11	delta-bloating__baseline-abundances	1
0.00818846	0.0285903	0.286407	0.777025	k__Bacteria.p__Verrucomicrobia.c__Verrucomicrobiae.o__Verrucomicrobiales.f__Akkermansiaceae.g__Akkermansia.s__Akkermansia_muciniphila	11	delta-bloating__baseline-abundances	1
-318.527	485.475	-0.656114	0.517992	k__Bacteria	28	delta-bloating__baseline-abundances	1
-0.0690204	0.169286	-0.407714	0.687098	k__Bacteria.p__Actinobacteria	28	delta-bloating__baseline-abundances	1
-0.0752543	0.0534826	-1.40708	0.172223	k__Bacteria.p__Actinobacteria.c__Actinobacteria	27	delta-bloating__baseline-abundances	1
-0.0747956	0.0534201	-1.40014	0.174267	k__Bacteria.p__Actinobacteria.c__Actinobacteria.o__Bifidobacteriales	27	delta-bloating__baseline-abundances	1
-0.0747956	0.0534201	-1.40014	0.174267	k__Bacteria.p__Actinobacteria.c__Actinobacteria.o__Bifidobacteriales.f__Bifidobacteriaceae	27	delta-bloating__baseline-abundances	1
-0.0748561	0.0534202	-1.40127	0.173932	k__Bacteria.p__Actinobacteria.c__Actinobacteria.o__Bifidobacteriales.f__Bifidobacteriaceae.g__Bifidobacterium	27	delta-bloating__baseline-abundances	1
-0.0110174	0.024306	-0.453281	0.654418	k__Bacteria.p__Actinobacteria.c__Actinobacteria.o__Bifidobacteriales.f__Bifidobacteriaceae.g__Bifidobacterium.s__Bifidobacterium_adolescentis	18	delta-bloating__baseline-abundances	1
-0.0222822	0.02424	-0.919234	0.36712	k__Bacteria.p__Actinobacteria.c__Actinobacteria.o__Bifidobacteriales.f__Bifidobacteriaceae.g__Bifidobacterium.s__Bifidobacterium_bifidum	12	delta-bloating__baseline-abundances	1
-0.112959	0.0385793	-2.92798	0.0073591	k__Bacteria.p__Actinobacteria.c__Actinobacteria.o__Bifidobacteriales.f__Bifidobacteriaceae.g__Bifidobacterium.s__Bifidobacterium_longum	26	delta-bloating__baseline-abundances	1
-0.0467015	0.0267796	-1.74392	0.0939697	k__Bacteria.p__Actinobacteria.c__Actinobacteria.o__Bifidobacteriales.f__Bifidobacteriaceae.g__Bifidobacterium.s__Bifidobacterium_pseudocatenulatum	21	delta-bloating__baseline-abundances	1
0.0247843	0.0881338	0.281213	0.780957	k__Bacteria.p__Actinobacteria.c__Coriobacteriia	28	delta-bloating__baseline-abundances	1
0.00662278	0.0392693	0.16865	0.867485	k__Bacteria.p__Actinobacteria.c__Coriobacteriia.o__Coriobacteriales	25	delta-bloating__baseline-abundances	1
0.00623047	0.0392327	0.158808	0.875149	k__Bacteria.p__Actinobacteria.c__Coriobacteriia.o__Coriobacteriales.f__Coriobacteriaceae	25	delta-bloating__baseline-abundances	1
0.00624202	0.0392462	0.159048	0.874962	k__Bacteria.p__Actinobacteria.c__Coriobacteriia.o__Coriobacteriales.f__Coriobacteriaceae.g__Collinsella	25	delta-bloating__baseline-abundances	1
0.0111247	0.0314063	0.35422	0.726267	k__Bacteria.p__Actinobacteria.c__Coriobacteriia.o__Coriobacteriales.f__Coriobacteriaceae.g__Collinsella.s__Collinsella_aerofaciens	22	delta-bloating__baseline-abundances	1
-0.011147	0.0370584	-0.300796	0.766161	k__Bacteria.p__Actinobacteria.c__Coriobacteriia.o__Coriobacteriales.f__Coriobacteriaceae.g__Collinsella.s__Collinsella_intestinalis	11	delta-bloating__baseline-abundances	1
0.00804475	0.0394433	0.203958	0.840106	k__Bacteria.p__Actinobacteria.c__Coriobacteriia.o__Coriobacteriales.f__Coriobacteriaceae.g__Collinsella.s__Collinsella_stercoris	18	delta-bloating__baseline-abundances	1
-0.00909966	0.070745	-0.128626	0.898725	k__Bacteria.p__Actinobacteria.c__Coriobacteriia.o__Eggerthellales	27	delta-bloating__baseline-abundances	1
-0.00909966	0.070745	-0.128626	0.898725	k__Bacteria.p__Actinobacteria.c__Coriobacteriia.o__Eggerthellales.f__Eggerthellaceae	27	delta-bloating__baseline-abundances	1
-0.00882726	0.0490699	-0.179892	0.858748	k__Bacteria.p__Actinobacteria.c__Coriobacteriia.o__Eggerthellales.f__Eggerthellaceae.g__Adlercreutzia	25	delta-bloating__baseline-abundances	1
-0.00882726	0.0490699	-0.179892	0.858748	k__Bacteria.p__Actinobacteria.c__Coriobacteriia.o__Eggerthellales.f__Eggerthellaceae.g__Adlercreutzia.s__Adlercreutzia_equolifaciens	25	delta-bloating__baseline-abundances	1
-0.0179228	0.0565059	-0.317185	0.753846	k__Bacteria.p__Actinobacteria.c__Coriobacteriia.o__Eggerthellales.f__Eggerthellaceae.g__Asaccharobacter	26	delta-bloating__baseline-abundances	1
-0.0179228	0.0565059	-0.317185	0.753846	k__Bacteria.p__Actinobacteria.c__Coriobacteriia.o__Eggerthellales.f__Eggerthellaceae.g__Asaccharobacter.s__Asaccharobacter_celatus	26	delta-bloating__baseline-abundances	1
-0.0279488	0.0423513	-0.659927	0.515585	k__Bacteria.p__Actinobacteria.c__Coriobacteriia.o__Eggerthellales.f__Eggerthellaceae.g__Eggerthella	20	delta-bloating__baseline-abundances	1
-0.0279488	0.0423513	-0.659927	0.515585	k__Bacteria.p__Actinobacteria.c__Coriobacteriia.o__Eggerthellales.f__Eggerthellaceae.g__Eggerthella.s__Eggerthella_lenta	20	delta-bloating__baseline-abundances	1
-0.0974139	0.0467698	-2.08284	0.0480931	k__Bacteria.p__Actinobacteria.c__Coriobacteriia.o__Eggerthellales.f__Eggerthellaceae.g__Gordonibacter	24	delta-bloating__baseline-abundances	1
-0.0974139	0.0467698	-2.08284	0.0480931	k__Bacteria.p__Actinobacteria.c__Coriobacteriia.o__Eggerthellales.f__Eggerthellaceae.g__Gordonibacter.s__Gordonibacter_pamelaeae	24	delta-bloating__baseline-abundances	1
0.162399	0.138199	1.17511	0.251478	k__Bacteria.p__Bacteroidetes	28	delta-bloating__baseline-abundances	1
0.162399	0.138199	1.17511	0.251478	k__Bacteria.p__Bacteroidetes.c__Bacteroidia	28	delta-bloating__baseline-abundances	1
0.162399	0.138199	1.17511	0.251478	k__Bacteria.p__Bacteroidetes.c__Bacteroidia.o__Bacteroidales	28	delta-bloating__baseline-abundances	1
0.196377	0.133299	1.47321	0.153689	k__Bacteria.p__Bacteroidetes.c__Bacteroidia.o__Bacteroidales.f__Bacteroidaceae	28	delta-bloating__baseline-abundances	1
0.196377	0.133299	1.47321	0.153689	k__Bacteria.p__Bacteroidetes.c__Bacteroidia.o__Bacteroidales.f__Bacteroidaceae.g__Bacteroides	28	delta-bloating__baseline-abundances	1
0.00243846	0.0305664	0.0797756	0.937077	k__Bacteria.p__Bacteroidetes.c__Bacteroidia.o__Bacteroidales.f__Bacteroidaceae.g__Bacteroides.s__Bacteroides_caccae	20	delta-bloating__baseline-abundances	1
-0.0144359	0.0294049	-0.490937	0.62793	k__Bacteria.p__Bacteroidetes.c__Bacteroidia.o__Bacteroidales.f__Bacteroidaceae.g__Bacteroides.s__Bacteroides_fragilis	14	delta-bloating__baseline-abundances	1
-0.0159233	0.0304087	-0.523643	0.605329	k__Bacteria.p__Bacteroidetes.c__Bacteroidia.o__Bacteroidales.f__Bacteroidaceae.g__Bacteroides.s__Bacteroides_ovatus	19	delta-bloating__baseline-abundances	1
0.00855211	0.0290449	0.294444	0.77095	k__Bacteria.p__Bacteroidetes.c__Bacteroidia.o__Bacteroidales.f__Bacteroidaceae.g__Bacteroides.s__Bacteroides_stercoris	15	delta-bloating__baseline-abundances	1
-0.0356648	0.0351247	-1.01538	0.320054	k__Bacteria.p__Bacteroidetes.c__Bacteroidia.o__Bacteroidales.f__Bacteroidaceae.g__Bacteroides.s__Bacteroides_thetaiotaomicron	23	delta-bloating__baseline-abundances	1
0.0162718	0.029242	0.556452	0.583053	k__Bacteria.p__Bacteroidetes.c__Bacteroidia.o__Bacteroidales.f__Bacteroidaceae.g__Bacteroides.s__Bacteroides_uniformis	22	delta-bloating__baseline-abundances	1
0.00539606	0.0346862	0.155568	0.877675	k__Bacteria.p__Bacteroidetes.c__Bacteroidia.o__Bacteroidales.f__Bacteroidaceae.g__Bacteroides.s__Bacteroides_vulgatus	23	delta-bloating__baseline-abundances	1
0.0265381	0.0296054	0.896394	0.378946	k__Bacteria.p__Bacteroidetes.c__Bacteroidia.o__Bacteroidales.f__Bacteroidaceae.g__Bacteroides.s__Bacteroides_xylanisolvens	14	delta-bloating__baseline-abundances	1
0.0606429	0.0272174	2.22809	0.0355037	k__Bacteria.p__Bacteroidetes.c__Bacteroidia.o__Bacteroidales.f__Barnesiellaceae	15	delta-bloating__baseline-abundances	1
0.0438969	0.0289066	1.51858	0.141934	k__Bacteria.p__Bacteroidetes.c__Bacteroidia.o__Bacteroidales.f__Odoribacteraceae	18	delta-bloating__baseline-abundances	1
0.0434001	0.02773	1.5651	0.130652	k__Bacteria.p__Bacteroidetes.c__Bacteroidia.o__Bacteroidales.f__Odoribacteraceae.g__Odoribacter	17	delta-bloating__baseline-abundances	1
0.0434001	0.02773	1.5651	0.130652	k__Bacteria.p__Bacteroidetes.c__Bacteroidia.o__Bacteroidales.f__Odoribacteraceae.g__Odoribacter.s__Odoribacter_splanchnicus	17	delta-bloating__baseline-abundances	1
0.0258085	0.0258839	0.997088	0.328669	k__Bacteria.p__Bacteroidetes.c__Bacteroidia.o__Bacteroidales.f__Prevotellaceae	14	delta-bloating__baseline-abundances	1
0.0589332	0.0535514	1.1005	0.282032	k__Bacteria.p__Bacteroidetes.c__Bacteroidia.o__Bacteroidales.f__Rikenellaceae	27	delta-bloating__baseline-abundances	1
0.0589332	0.0535514	1.1005	0.282032	k__Bacteria.p__Bacteroidetes.c__Bacteroidia.o__Bacteroidales.f__Rikenellaceae.g__Alistipes	27	delta-bloating__baseline-abundances	1
0.0414264	0.0358942	1.15413	0.259813	k__Bacteria.p__Bacteroidetes.c__Bacteroidia.o__Bacteroidales.f__Rikenellaceae.g__Alistipes.s__Alistipes_finegoldii	24	delta-bloating__baseline-abundances	1
0.0100111	0.0277845	0.360311	0.721766	k__Bacteria.p__Bacteroidetes.c__Bacteroidia.o__Bacteroidales.f__Rikenellaceae.g__Alistipes.s__Alistipes_putredinis	22	delta-bloating__baseline-abundances	1
0.0090441	0.0297314	0.304194	0.763602	k__Bacteria.p__Bacteroidetes.c__Bacteroidia.o__Bacteroidales.f__Rikenellaceae.g__Alistipes.s__Alistipes_shahii	19	delta-bloating__baseline-abundances	1
0.06069	0.0596143	1.01804	0.318811	k__Bacteria.p__Bacteroidetes.c__Bacteroidia.o__Bacteroidales.f__Tannerellaceae	27	delta-bloating__baseline-abundances	1
0.06069	0.0596143	1.01804	0.318811	k__Bacteria.p__Bacteroidetes.c__Bacteroidia.o__Bacteroidales.f__Tannerellaceae.g__Parabacteroides	27	delta-bloating__baseline-abundances	1
0.0430532	0.0392999	1.0955	0.284168	k__Bacteria.p__Bacteroidetes.c__Bacteroidia.o__Bacteroidales.f__Tannerellaceae.g__Parabacteroides.s__Parabacteroides_distasonis	25	delta-bloating__baseline-abundances	1
0.0144162	0.0297817	0.484064	0.632728	k__Bacteria.p__Bacteroidetes.c__Bacteroidia.o__Bacteroidales.f__Tannerellaceae.g__Parabacteroides.s__Parabacteroides_merdae	20	delta-bloating__baseline-abundances	1
-0.116673	0.358816	-0.325161	0.747877	k__Bacteria.p__Firmicutes	28	delta-bloating__baseline-abundances	1
-0.0722296	0.0585034	-1.23462	0.228923	k__Bacteria.p__Firmicutes.c__Bacilli	27	delta-bloating__baseline-abundances	1
-0.0722296	0.0585034	-1.23462	0.228923	k__Bacteria.p__Firmicutes.c__Bacilli.o__Lactobacillales	27	delta-bloating__baseline-abundances	1
-0.0805968	0.0602688	-1.33729	0.193665	k__Bacteria.p__Firmicutes.c__Bacilli.o__Lactobacillales.f__Streptococcaceae	27	delta-bloating__baseline-abundances	1
-0.0802637	0.0603386	-1.33022	0.195948	k__Bacteria.p__Firmicutes.c__Bacilli.o__Lactobacillales.f__Streptococcaceae.g__Streptococcus	27	delta-bloating__baseline-abundances	1
-0.0313669	0.039396	-0.796196	0.433724	k__Bacteria.p__Firmicutes.c__Bacilli.o__Lactobacillales.f__Streptococcaceae.g__Streptococcus.s__Streptococcus_parasanguinis	14	delta-bloating__baseline-abundances	1
-0.0714012	0.0390408	-1.82889	0.0798704	k__Bacteria.p__Firmicutes.c__Bacilli.o__Lactobacillales.f__Streptococcaceae.g__Streptococcus.s__Streptococcus_salivarius	23	delta-bloating__baseline-abundances	1
-0.0193923	0.0296089	-0.654949	0.518729	k__Bacteria.p__Firmicutes.c__Bacilli.o__Lactobacillales.f__Streptococcaceae.g__Streptococcus.s__Streptococcus_thermophilus	12	delta-bloating__baseline-abundances	1
0.0361792	0.122153	0.296179	0.769641	k__Bacteria.p__Firmicutes.c__Clostridia	28	delta-bloating__baseline-abundances	1
0.0361792	0.122153	0.296179	0.769641	k__Bacteria.p__Firmicutes.c__Clostridia.o__Clostridiales	28	delta-bloating__baseline-abundances	1
0.0844523	0.0421603	2.00312	0.0565818	k__Bacteria.p__Firmicutes.c__Clostridia.o__Clostridiales.f__Clostridiaceae	24	delta-bloating__baseline-abundances	1
0.0701265	0.0373634	1.87688	0.0727445	k__Bacteria.p__Firmicutes.c__Clostridia.o__Clostridiales.f__Clostridiaceae.g__Clostridium	23	delta-bloating__baseline-abundances	1
0.0364818	0.0372241	0.980058	0.336834	k__Bacteria.p__Firmicutes.c__Clostridia.o__Clostridiales.f__Clostridiaceae.g__Clostridium.s__Clostridium_sp_CAG_58	21	delta-bloating__baseline-abundances	1
0.106423	0.0373263	2.85116	0.00881351	k__Bacteria.p__Firmicutes.c__Clostridia.o__Clostridiales.f__Clostridiales_unclassified	22	delta-bloating__baseline-abundances	1
0.0641082	0.037707	1.70017	0.102024	k__Bacteria.p__Firmicutes.c__Clostridia.o__Clostridiales.f__Clostridiales_unclassified.g__Intestinimonas	17	delta-bloating__baseline-abundances	1
0.0641082	0.037707	1.70017	0.102024	k__Bacteria.p__Firmicutes.c__Clostridia.o__Clostridiales.f__Clostridiales_unclassified.g__Intestinimonas.s__Intestinimonas_butyriciproducens	17	delta-bloating__baseline-abundances	1
0.0158387	0.0394273	0.401719	0.691446	k__Bacteria.p__Firmicutes.c__Clostridia.o__Clostridiales.f__Clostridiales_unclassified.g__Lawsonibacter	11	delta-bloating__baseline-abundances	1
0.0158387	0.0394273	0.401719	0.691446	k__Bacteria.p__Firmicutes.c__Clostridia.o__Clostridiales.f__Clostridiales_unclassified.g__Lawsonibacter.s__Lawsonibacter_asaccharolyticus	11	delta-bloating__baseline-abundances	1
0.00633466	0.0341891	0.185283	0.854564	k__Bacteria.p__Firmicutes.c__Clostridia.o__Clostridiales.f__Clostridiales_unclassified.g__Monoglobus	14	delta-bloating__baseline-abundances	1
0.00633466	0.0341891	0.185283	0.854564	k__Bacteria.p__Firmicutes.c__Clostridia.o__Clostridiales.f__Clostridiales_unclassified.g__Monoglobus.s__Monoglobus_pectinilyticus	14	delta-bloating__baseline-abundances	1
0.0153596	0.0652362	0.235446	0.81586	k__Bacteria.p__Firmicutes.c__Clostridia.o__Clostridiales.f__Eubacteriaceae	27	delta-bloating__baseline-abundances	1
0.0153596	0.0652362	0.235446	0.81586	k__Bacteria.p__Firmicutes.c__Clostridia.o__Clostridiales.f__Eubacteriaceae.g__Eubacterium	27	delta-bloating__baseline-abundances	1
0.00182023	0.0360364	0.0505108	0.960133	k__Bacteria.p__Firmicutes.c__Clostridia.o__Clostridiales.f__Eubacteriaceae.g__Eubacterium.s__Eubacterium_eligens	19	delta-bloating__baseline-abundances	1
-0.0256179	0.0716953	-0.357316	0.723978	k__Bacteria.p__Firmicutes.c__Clostridia.o__Clostridiales.f__Eubacteriaceae.g__Eubacterium.s__Eubacterium_hallii	27	delta-bloating__baseline-abundances	1
-0.0268495	0.0368174	-0.729262	0.472899	k__Bacteria.p__Firmicutes.c__Clostridia.o__Clostridiales.f__Eubacteriaceae.g__Eubacterium.s__Eubacterium_ramulus	11	delta-bloating__baseline-abundances	1
0.0768436	0.0322153	2.38531	0.0253098	k__Bacteria.p__Firmicutes.c__Clostridia.o__Clostridiales.f__Eubacteriaceae.g__Eubacterium.s__Eubacterium_sp_CAG_38	17	delta-bloating__baseline-abundances	1
0.0655721	0.140295	0.467387	0.644439	k__Bacteria.p__Firmicutes.c__Clostridia.o__Clostridiales.f__Lachnospiraceae	28	delta-bloating__baseline-abundances	1
0.0514456	0.0739807	0.695392	0.493488	k__Bacteria.p__Firmicutes.c__Clostridia.o__Clostridiales.f__Lachnospiraceae.g__Anaerostipes	27	delta-bloating__baseline-abundances	1
0.0515034	0.0739807	0.696173	0.493008	k__Bacteria.p__Firmicutes.c__Clostridia.o__Clostridiales.f__Lachnospiraceae.g__Anaerostipes.s__Anaerostipes_hadrus	27	delta-bloating__baseline-abundances	1
0.0633066	0.172992	0.365951	0.717608	k__Bacteria.p__Firmicutes.c__Clostridia.o__Clostridiales.f__Lachnospiraceae.g__Blautia	28	delta-bloating__baseline-abundances	1
0.00180845	0.0375848	0.0481165	0.962022	k__Bacteria.p__Firmicutes.c__Clostridia.o__Clostridiales.f__Lachnospiraceae.g__Blautia.s__Blautia_hydrogenotrophica	8	delta-bloating__baseline-abundances	1
0.00894547	0.0682883	0.130996	0.896871	k__Bacteria.p__Firmicutes.c__Clostridia.o__Clostridiales.f__Lachnospiraceae.g__Blautia.s__Blautia_obeum	27	delta-bloating__baseline-abundances	1
0.0845799	0.0428854	1.97223	0.0602127	k__Bacteria.p__Firmicutes.c__Clostridia.o__Clostridiales.f__Lachnospiraceae.g__Blautia.s__Blautia_wexlerae	24	delta-bloating__baseline-abundances	1
-0.00646093	0.0343936	-0.187853	0.852571	k__Bacteria.p__Firmicutes.c__Clostridia.o__Clostridiales.f__Lachnospiraceae.g__Blautia.s__Ruminococcus_gnavus	13	delta-bloating__baseline-abundances	1
-0.0382368	0.0418673	-0.913285	0.370177	k__Bacteria.p__Firmicutes.c__Clostridia.o__Clostridiales.f__Lachnospiraceae.g__Blautia.s__Ruminococcus_torques	25	delta-bloating__baseline-abundances	1
-0.0324502	0.033724	-0.962229	0.34553	k__Bacteria.p__Firmicutes.c__Clostridia.o__Clostridiales.f__Lachnospiraceae.g__Coprococcus	22	delta-bloating__baseline-abundances	1
-0.0462856	0.035424	-1.30662	0.203726	k__Bacteria.p__Firmicutes.c__Clostridia.o__Clostridiales.f__Lachnospiraceae.g__Coprococcus.s__Coprococcus_catus	16	delta-bloating__baseline-abundances	1
-0.0167022	0.0312292	-0.534828	0.59769	k__Bacteria.p__Firmicutes.c__Clostridia.o__Clostridiales.f__Lachnospiraceae.g__Coprococcus.s__Coprococcus_comes	20	delta-bloating__baseline-abundances	1
-0.0366785	0.0428678	-0.855619	0.40067	k__Bacteria.p__Firmicutes.c__Clostridia.o__Clostridiales.f__Lachnospiraceae.g__Dorea	25	delta-bloating__baseline-abundances	1
-0.0335261	0.0450564	-0.744094	0.464043	k__Bacteria.p__Firmicutes.c__Clostridia.o__Clostridiales.f__Lachnospiraceae.g__Dorea.s__Dorea_formicigenerans	24	delta-bloating__baseline-abundances	1
-0.0192489	0.0387252	-0.497065	0.623666	k__Bacteria.p__Firmicutes.c__Clostridia.o__Clostridiales.f__Lachnospiraceae.g__Dorea.s__Dorea_longicatena	24	delta-bloating__baseline-abundances	1
0.0242659	0.0374333	0.648243	0.522982	k__Bacteria.p__Firmicutes.c__Clostridia.o__Clostridiales.f__Lachnospiraceae.g__Eisenbergiella	12	delta-bloating__baseline-abundances	1
0.00810357	0.0432878	0.187202	0.853076	k__Bacteria.p__Firmicutes.c__Clostridia.o__Clostridiales.f__Lachnospiraceae.g__Eisenbergiella.s__Eisenbergiella_tayi	7	delta-bloating__baseline-abundances	1
-0.058086	0.0415775	-1.39705	0.175183	k__Bacteria.p__Firmicutes.c__Clostridia.o__Clostridiales.f__Lachnospiraceae.g__Fusicatenibacter	26	delta-bloating__baseline-abundances	1
-0.058086	0.0415775	-1.39705	0.175183	k__Bacteria.p__Firmicutes.c__Clostridia.o__Clostridiales.f__Lachnospiraceae.g__Fusicatenibacter.s__Fusicatenibacter_saccharivorans	26	delta-bloating__baseline-abundances	1
0.0550362	0.0313934	1.75311	0.0923484	k__Bacteria.p__Firmicutes.c__Clostridia.o__Clostridiales.f__Lachnospiraceae.g__Lachnoclostridium	14	delta-bloating__baseline-abundances	1
0.0182975	0.0364804	0.501571	0.62054	k__Bacteria.p__Firmicutes.c__Clostridia.o__Clostridiales.f__Lachnospiraceae.g__Lachnoclostridium.s__Clostridium_symbiosum	11	delta-bloating__baseline-abundances	1
0.0144354	0.0326723	0.441823	0.662573	k__Bacteria.p__Firmicutes.c__Clostridia.o__Clostridiales.f__Lachnospiraceae.g__Lachnospira	14	delta-bloating__baseline-abundances	1
-0.0268052	0.0356532	-0.751832	0.459463	k__Bacteria.p__Firmicutes.c__Clostridia.o__Clostridiales.f__Lachnospiraceae.g__Lachnospiraceae_unclassified	23	delta-bloating__baseline-abundances	1
-0.0268052	0.0356532	-0.751832	0.459463	k__Bacteria.p__Firmicutes.c__Clostridia.o__Clostridiales.f__Lachnospiraceae.g__Lachnospiraceae_unclassified.s__Eubacterium_rectale	23	delta-bloating__baseline-abundances	1
0.0144354	0.0326723	0.441823	0.662573	k__Bacteria.p__Firmicutes.c__Clostridia.o__Clostridiales.f__Lachnospiraceae.g__Lachnospira.s__Lachnospira_pectinoschiza	14	delta-bloating__baseline-abundances	1
0.0189767	0.0493807	0.384294	0.704144	k__Bacteria.p__Firmicutes.c__Clostridia.o__Clostridiales.f__Lachnospiraceae.g__Roseburia	26	delta-bloating__baseline-abundances	1
-0.0213144	0.0325136	-0.655555	0.518346	k__Bacteria.p__Firmicutes.c__Clostridia.o__Clostridiales.f__Lachnospiraceae.g__Roseburia.s__Roseburia_faecis	22	delta-bloating__baseline-abundances	1
0.0386442	0.0475354	0.812955	0.424235	k__Bacteria.p__Firmicutes.c__Clostridia.o__Clostridiales.f__Lachnospiraceae.g__Roseburia.s__Roseburia_hominis	24	delta-bloating__baseline-abundances	1
-0.0652756	0.0283342	-2.30377	0.0302035	k__Bacteria.p__Firmicutes.c__Clostridia.o__Clostridiales.f__Lachnospiraceae.g__Roseburia.s__Roseburia_intestinalis	17	delta-bloating__baseline-abundances	1
0.0615278	0.0293185	2.0986	0.0465558	k__Bacteria.p__Firmicutes.c__Clostridia.o__Clostridiales.f__Lachnospiraceae.g__Roseburia.s__Roseburia_inulinivorans	15	delta-bloating__baseline-abundances	1
0.0183003	0.0355887	0.514215	0.611804	k__Bacteria.p__Firmicutes.c__Clostridia.o__Clostridiales.f__Oscillospiraceae	24	delta-bloating__baseline-abundances	1
0.0183003	0.0355887	0.514215	0.611804	k__Bacteria.p__Firmicutes.c__Clostridia.o__Clostridiales.f__Oscillospiraceae.g__Oscillibacter	24	delta-bloating__baseline-abundances	1
0.0148488	0.0345691	0.429541	0.671362	k__Bacteria.p__Firmicutes.c__Clostridia.o__Clostridiales.f__Oscillospiraceae.g__Oscillibacter.s__Oscillibacter_sp_57_20	23	delta-bloating__baseline-abundances	1
-0.00535232	0.0301275	-0.177656	0.860484	k__Bacteria.p__Firmicutes.c__Clostridia.o__Clostridiales.f__Oscillospiraceae.g__Oscillibacter.s__Oscillibacter_sp_CAG_241	18	delta-bloating__baseline-abundances	1
0.00709749	0.0592338	0.119822	0.905622	k__Bacteria.p__Firmicutes.c__Clostridia.o__Clostridiales.f__Ruminococcaceae	27	delta-bloating__baseline-abundances	1
0.00193753	0.0371359	0.0521741	0.958822	k__Bacteria.p__Firmicutes.c__Clostridia.o__Clostridiales.f__Ruminococcaceae.g__Agathobaculum	22	delta-bloating__baseline-abundances	1
0.00193753	0.0371359	0.0521741	0.958822	k__Bacteria.p__Firmicutes.c__Clostridia.o__Clostridiales.f__Ruminococcaceae.g__Agathobaculum.s__Agathobaculum_butyriciproducens	22	delta-bloating__baseline-abundances	1
0.04579	0.0358343	1.27782	0.213533	k__Bacteria.p__Firmicutes.c__Clostridia.o__Clostridiales.f__Ruminococcaceae.g__Anaerotruncus	18	delta-bloating__baseline-abundances	1
0.0467792	0.0361202	1.2951	0.207607	k__Bacteria.p__Firmicutes.c__Clostridia.o__Clostridiales.f__Ruminococcaceae.g__Anaerotruncus.s__Anaerotruncus_colihominis	18	delta-bloating__baseline-abundances	1
0.0236551	0.0636418	0.371692	0.713384	k__Bacteria.p__Firmicutes.c__Clostridia.o__Clostridiales.f__Ruminococcaceae.g__Faecalibacterium	27	delta-bloating__baseline-abundances	1
0.0236551	0.0636418	0.371692	0.713384	k__Bacteria.p__Firmicutes.c__Clostridia.o__Clostridiales.f__Ruminococcaceae.g__Faecalibacterium.s__Faecalibacterium_prausnitzii	27	delta-bloating__baseline-abundances	1
0.0457271	0.0394163	1.16011	0.257416	k__Bacteria.p__Firmicutes.c__Clostridia.o__Clostridiales.f__Ruminococcaceae.g__Flavonifractor	22	delta-bloating__baseline-abundances	1
0.0457271	0.0394163	1.16011	0.257416	k__Bacteria.p__Firmicutes.c__Clostridia.o__Clostridiales.f__Ruminococcaceae.g__Flavonifractor.s__Flavonifractor_plautii	22	delta-bloating__baseline-abundances	1
-0.0402789	0.0353086	-1.14077	0.265222	k__Bacteria.p__Firmicutes.c__Clostridia.o__Clostridiales.f__Ruminococcaceae.g__Gemmiger	21	delta-bloating__baseline-abundances	1
-0.0402789	0.0353086	-1.14077	0.265222	k__Bacteria.p__Firmicutes.c__Clostridia.o__Clostridiales.f__Ruminococcaceae.g__Gemmiger.s__Gemmiger_formicilis	21	delta-bloating__baseline-abundances	1
-0.0685484	0.0444157	-1.54333	0.135834	k__Bacteria.p__Firmicutes.c__Clostridia.o__Clostridiales.f__Ruminococcaceae.g__Ruminococcaceae_unclassified	26	delta-bloating__baseline-abundances	1
-0.0560149	0.0358494	-1.56251	0.13126	k__Bacteria.p__Firmicutes.c__Clostridia.o__Clostridiales.f__Ruminococcaceae.g__Ruminococcaceae_unclassified.s__Clostridium_leptum	20	delta-bloating__baseline-abundances	1
-0.0426977	0.0270841	-1.57648	0.128006	k__Bacteria.p__Firmicutes.c__Clostridia.o__Clostridiales.f__Ruminococcaceae.g__Ruminococcaceae_unclassified.s__Eubacterium_siraeum	20	delta-bloating__baseline-abundances	1
-0.00799494	0.0432281	-0.184948	0.854824	k__Bacteria.p__Firmicutes.c__Clostridia.o__Clostridiales.f__Ruminococcaceae.g__Ruminococcus	26	delta-bloating__baseline-abundances	1
-0.0410452	0.0340949	-1.20385	0.240386	k__Bacteria.p__Firmicutes.c__Clostridia.o__Clostridiales.f__Ruminococcaceae.g__Ruminococcus.s__Ruminococcus_bicirculans	23	delta-bloating__baseline-abundances	1
-0.0125234	0.0276867	-0.452326	0.655096	k__Bacteria.p__Firmicutes.c__Clostridia.o__Clostridiales.f__Ruminococcaceae.g__Ruminococcus.s__Ruminococcus_bromii	21	delta-bloating__baseline-abundances	1
-0.00822167	0.0302452	-0.271834	0.788074	k__Bacteria.p__Firmicutes.c__Clostridia.o__Clostridiales.f__Ruminococcaceae.g__Ruminococcus.s__Ruminococcus_lactaris	12	delta-bloating__baseline-abundances	1
-0.00822017	0.0463256	-0.177444	0.860649	k__Bacteria.p__Firmicutes.c__Clostridia.o__Clostridiales.f__Ruminococcaceae.g__Ruthenibacterium	25	delta-bloating__baseline-abundances	1
-0.00822017	0.0463256	-0.177444	0.860649	k__Bacteria.p__Firmicutes.c__Clostridia.o__Clostridiales.f__Ruminococcaceae.g__Ruthenibacterium.s__Ruthenibacterium_lactatiformans	25	delta-bloating__baseline-abundances	1
0.0155137	0.035679	0.434812	0.667584	k__Bacteria.p__Firmicutes.c__Erysipelotrichia	16	delta-bloating__baseline-abundances	1
0.0155137	0.035679	0.434812	0.667584	k__Bacteria.p__Firmicutes.c__Erysipelotrichia.o__Erysipelotrichales	16	delta-bloating__baseline-abundances	1
0.0155137	0.035679	0.434812	0.667584	k__Bacteria.p__Firmicutes.c__Erysipelotrichia.o__Erysipelotrichales.f__Erysipelotrichaceae	16	delta-bloating__baseline-abundances	1
-0.0344189	0.0394917	-0.871548	0.392091	k__Bacteria.p__Firmicutes.c__Erysipelotrichia.o__Erysipelotrichales.f__Erysipelotrichaceae.g__Erysipelatoclostridium	9	delta-bloating__baseline-abundances	1
-0.0553619	0.0416435	-1.32943	0.196207	k__Bacteria.p__Firmicutes.c__Erysipelotrichia.o__Erysipelotrichales.f__Erysipelotrichaceae.g__Erysipelatoclostridium.s__Clostridium_innocuum	8	delta-bloating__baseline-abundances	1
0.000582357	0.0393892	0.0147847	0.988326	k__Bacteria.p__Firmicutes.c__Firmicutes_unclassified	23	delta-bloating__baseline-abundances	1
0.000582357	0.0393892	0.0147847	0.988326	k__Bacteria.p__Firmicutes.c__Firmicutes_unclassified.o__Firmicutes_unclassified	23	delta-bloating__baseline-abundances	1
0.000582357	0.0393892	0.0147847	0.988326	k__Bacteria.p__Firmicutes.c__Firmicutes_unclassified.o__Firmicutes_unclassified.f__Firmicutes_unclassified	23	delta-bloating__baseline-abundances	1
0.000582357	0.0393892	0.0147847	0.988326	k__Bacteria.p__Firmicutes.c__Firmicutes_unclassified.o__Firmicutes_unclassified.f__Firmicutes_unclassified.g__Firmicutes_unclassified	23	delta-bloating__baseline-abundances	1
-0.0191947	0.0306712	-0.625824	0.537337	k__Bacteria.p__Firmicutes.c__Firmicutes_unclassified.o__Firmicutes_unclassified.f__Firmicutes_unclassified.g__Firmicutes_unclassified.s__Firmicutes_bacterium_CAG_83	18	delta-bloating__baseline-abundances	1
0.0134442	0.0482959	0.278371	0.783112	k__Bacteria.p__Firmicutes.c__Negativicutes	24	delta-bloating__baseline-abundances	1
0.0338063	0.0314734	1.07412	0.293449	k__Bacteria.p__Firmicutes.c__Negativicutes.o__Acidaminococcales	14	delta-bloating__baseline-abundances	1
0.0338063	0.0314734	1.07412	0.293449	k__Bacteria.p__Firmicutes.c__Negativicutes.o__Acidaminococcales.f__Acidaminococcaceae	14	delta-bloating__baseline-abundances	1
-0.00203149	0.0320053	-0.0634737	0.949915	k__Bacteria.p__Firmicutes.c__Negativicutes.o__Acidaminococcales.f__Acidaminococcaceae.g__Phascolarctobacterium	13	delta-bloating__baseline-abundances	1
0.00791787	0.0328249	0.241215	0.811437	k__Bacteria.p__Firmicutes.c__Negativicutes.o__Acidaminococcales.f__Acidaminococcaceae.g__Phascolarctobacterium.s__Phascolarctobacterium_faecium	12	delta-bloating__baseline-abundances	1
0.0110587	0.0364676	0.303246	0.764315	k__Bacteria.p__Firmicutes.c__Negativicutes.o__Veillonellales	13	delta-bloating__baseline-abundances	1
0.0110587	0.0364676	0.303246	0.764315	k__Bacteria.p__Firmicutes.c__Negativicutes.o__Veillonellales.f__Veillonellaceae	13	delta-bloating__baseline-abundances	1
0.0122875	0.0379494	0.323787	0.748904	k__Bacteria.p__Firmicutes.c__Negativicutes.o__Veillonellales.f__Veillonellaceae.g__Dialister	12	delta-bloating__baseline-abundances	1
0.0122875	0.0379494	0.323787	0.748904	k__Bacteria.p__Firmicutes.c__Negativicutes.o__Veillonellales.f__Veillonellaceae.g__Dialister.s__Dialister_invisus	12	delta-bloating__baseline-abundances	1
0.0204282	0.0451802	0.452151	0.655221	k__Bacteria.p__Proteobacteria	26	delta-bloating__baseline-abundances	1
-0.0245823	0.0305917	-0.803563	0.429537	k__Bacteria.p__Proteobacteria.c__Betaproteobacteria	18	delta-bloating__baseline-abundances	1
-0.0245823	0.0305917	-0.803563	0.429537	k__Bacteria.p__Proteobacteria.c__Betaproteobacteria.o__Burkholderiales	18	delta-bloating__baseline-abundances	1
-0.0245874	0.0305918	-0.803727	0.429444	k__Bacteria.p__Proteobacteria.c__Betaproteobacteria.o__Burkholderiales.f__Sutterellaceae	18	delta-bloating__baseline-abundances	1
-0.0246992	0.0295144	-0.836852	0.410931	k__Bacteria.p__Proteobacteria.c__Betaproteobacteria.o__Burkholderiales.f__Sutterellaceae.g__Parasutterella	17	delta-bloating__baseline-abundances	1
-0.0246992	0.0295144	-0.836852	0.410931	k__Bacteria.p__Proteobacteria.c__Betaproteobacteria.o__Burkholderiales.f__Sutterellaceae.g__Parasutterella.s__Parasutterella_excrementihominis	17	delta-bloating__baseline-abundances	1
0.0480124	0.0368719	1.30214	0.205227	k__Bacteria.p__Proteobacteria.c__Deltaproteobacteria	21	delta-bloating__baseline-abundances	1
0.0480124	0.0368719	1.30214	0.205227	k__Bacteria.p__Proteobacteria.c__Deltaproteobacteria.o__Desulfovibrionales	21	delta-bloating__baseline-abundances	1
0.0480124	0.0368719	1.30214	0.205227	k__Bacteria.p__Proteobacteria.c__Deltaproteobacteria.o__Desulfovibrionales.f__Desulfovibrionaceae	21	delta-bloating__baseline-abundances	1
0.0485427	0.0370571	1.30995	0.202615	k__Bacteria.p__Proteobacteria.c__Deltaproteobacteria.o__Desulfovibrionales.f__Desulfovibrionaceae.g__Bilophila	21	delta-bloating__baseline-abundances	1
0.0485427	0.0370571	1.30995	0.202615	k__Bacteria.p__Proteobacteria.c__Deltaproteobacteria.o__Desulfovibrionales.f__Desulfovibrionaceae.g__Bilophila.s__Bilophila_wadsworthia	21	delta-bloating__baseline-abundances	1
0.0372791	0.0280763	1.32778	0.196742	k__Bacteria.p__Proteobacteria.c__Gammaproteobacteria	10	delta-bloating__baseline-abundances	1
-0.0290806	0.0310484	-0.936623	0.358283	k__Bacteria.p__Proteobacteria.c__Proteobacteria_unclassified	14	delta-bloating__baseline-abundances	1
-0.0290806	0.0310484	-0.936623	0.358283	k__Bacteria.p__Proteobacteria.c__Proteobacteria_unclassified.o__Proteobacteria_unclassified	14	delta-bloating__baseline-abundances	1
-0.0290806	0.0310484	-0.936623	0.358283	k__Bacteria.p__Proteobacteria.c__Proteobacteria_unclassified.o__Proteobacteria_unclassified.f__Proteobacteria_unclassified	14	delta-bloating__baseline-abundances	1
-0.0290806	0.0310484	-0.936623	0.358283	k__Bacteria.p__Proteobacteria.c__Proteobacteria_unclassified.o__Proteobacteria_unclassified.f__Proteobacteria_unclassified.g__Proteobacteria_unclassified	14	delta-bloating__baseline-abundances	1
-0.0290806	0.0310484	-0.936623	0.358283	k__Bacteria.p__Proteobacteria.c__Proteobacteria_unclassified.o__Proteobacteria_unclassified.f__Proteobacteria_unclassified.g__Proteobacteria_unclassified.s__Proteobacteria_bacterium_CAG_139	14	delta-bloating__baseline-abundances	1
0.00818846	0.0285903	0.286407	0.777025	k__Bacteria.p__Verrucomicrobia	11	delta-bloating__baseline-abundances	1
0.00818846	0.0285903	0.286407	0.777025	k__Bacteria.p__Verrucomicrobia.c__Verrucomicrobiae	11	delta-bloating__baseline-abundances	1
0.00818846	0.0285903	0.286407	0.777025	k__Bacteria.p__Verrucomicrobia.c__Verrucomicrobiae.o__Verrucomicrobiales	11	delta-bloating__baseline-abundances	1
0.00818846	0.0285903	0.286407	0.777025	k__Bacteria.p__Verrucomicrobia.c__Verrucomicrobiae.o__Verrucomicrobiales.f__Akkermansiaceae	11	delta-bloating__baseline-abundances	1
0.00818846	0.0285903	0.286407	0.777025	k__Bacteria.p__Verrucomicrobia.c__Verrucomicrobiae.o__Verrucomicrobiales.f__Akkermansiaceae.g__Akkermansia	11	delta-bloating__baseline-abundances	1
0.00818846	0.0285903	0.286407	0.777025	k__Bacteria.p__Verrucomicrobia.c__Verrucomicrobiae.o__Verrucomicrobiales.f__Akkermansiaceae.g__Akkermansia.s__Akkermansia_muciniphila	11	delta-bloating__baseline-abundances	1
-750.89	703.245	-1.06775	0.296256	k__Bacteria	28	endpoint-bloating__endpoint-abundances	1
0.0150077	0.373189	0.0402146	0.968255	k__Bacteria.p__Actinobacteria	28	endpoint-bloating__endpoint-abundances	1
-0.0629205	0.0743166	-0.846655	0.405551	k__Bacteria.p__Actinobacteria.c__Actinobacteria	26	endpoint-bloating__endpoint-abundances	1
-0.0629395	0.0743201	-0.84687	0.405433	k__Bacteria.p__Actinobacteria.c__Actinobacteria.o__Bifidobacteriales	26	endpoint-bloating__endpoint-abundances	1
-0.0629395	0.0743201	-0.84687	0.405433	k__Bacteria.p__Actinobacteria.c__Actinobacteria.o__Bifidobacteriales.f__Bifidobacteriaceae	26	endpoint-bloating__endpoint-abundances	1
-0.0629395	0.0743201	-0.84687	0.405433	k__Bacteria.p__Actinobacteria.c__Actinobacteria.o__Bifidobacteriales.f__Bifidobacteriaceae.g__Bifidobacterium	26	endpoint-bloating__endpoint-abundances	1
0.0129289	0.0471537	0.274187	0.786287	k__Bacteria.p__Actinobacteria.c__Actinobacteria.o__Bifidobacteriales.f__Bifidobacteriaceae.g__Bifidobacterium.s__Bifidobacterium_adolescentis	21	endpoint-bloating__endpoint-abundances	1
-0.0466771	0.0385319	-1.21139	0.23754	k__Bacteria.p__Actinobacteria.c__Actinobacteria.o__Bifidobacteriales.f__Bifidobacteriaceae.g__Bifidobacterium.s__Bifidobacterium_bifidum	14	endpoint-bloating__endpoint-abundances	1
-0.0699865	0.0599568	-1.16728	0.254563	k__Bacteria.p__Actinobacteria.c__Actinobacteria.o__Bifidobacteriales.f__Bifidobacteriaceae.g__Bifidobacterium.s__Bifidobacterium_longum	24	endpoint-bloating__endpoint-abundances	1
-0.0536542	0.0489697	-1.09566	0.2841	k__Bacteria.p__Actinobacteria.c__Actinobacteria.o__Bifidobacteriales.f__Bifidobacteriaceae.g__Bifidobacterium.s__Bifidobacterium_pseudocatenulatum	20	endpoint-bloating__endpoint-abundances	1
0.321545	0.459996	0.699018	0.49126	k__Bacteria.p__Actinobacteria.c__Coriobacteriia	28	endpoint-bloating__endpoint-abundances	1
0.00438774	0.0737549	0.0594908	0.953054	k__Bacteria.p__Actinobacteria.c__Coriobacteriia.o__Coriobacteriales	25	endpoint-bloating__endpoint-abundances	1
0.00438774	0.0737549	0.0594908	0.953054	k__Bacteria.p__Actinobacteria.c__Coriobacteriia.o__Coriobacteriales.f__Coriobacteriaceae	25	endpoint-bloating__endpoint-abundances	1
0.00435654	0.073761	0.0590629	0.953391	k__Bacteria.p__Actinobacteria.c__Coriobacteriia.o__Coriobacteriales.f__Coriobacteriaceae.g__Collinsella	25	endpoint-bloating__endpoint-abundances	1
0.0149318	0.0689209	0.216651	0.830311	k__Bacteria.p__Actinobacteria.c__Coriobacteriia.o__Coriobacteriales.f__Coriobacteriaceae.g__Collinsella.s__Collinsella_aerofaciens	24	endpoint-bloating__endpoint-abundances	1
0.0595627	0.063796	0.933644	0.359786	k__Bacteria.p__Actinobacteria.c__Coriobacteriia.o__Coriobacteriales.f__Coriobacteriaceae.g__Collinsella.s__Collinsella_intestinalis	12	endpoint-bloating__endpoint-abundances	1
-0.0153834	0.0733715	-0.209664	0.835699	k__Bacteria.p__Actinobacteria.c__Coriobacteriia.o__Coriobacteriales.f__Coriobacteriaceae.g__Collinsella.s__Collinsella_stercoris	18	endpoint-bloating__endpoint-abundances	1
0.0339248	0.121108	0.280119	0.781787	k__Bacteria.p__Actinobacteria.c__Coriobacteriia.o__Eggerthellales	27	endpoint-bloating__endpoint-abundances	1
0.0339248	0.121108	0.280119	0.781787	k__Bacteria.p__Actinobacteria.c__Coriobacteriia.o__Eggerthellales.f__Eggerthellaceae	27	endpoint-bloating__endpoint-abundances	1
0.0875179	0.125955	0.694836	0.49383	k__Bacteria.p__Actinobacteria.c__Coriobacteriia.o__Eggerthellales.f__Eggerthellaceae.g__Adlercreutzia	27	endpoint-bloating__endpoint-abundances	1
0.0875179	0.125955	0.694836	0.49383	k__Bacteria.p__Actinobacteria.c__Coriobacteriia.o__Eggerthellales.f__Eggerthellaceae.g__Adlercreutzia.s__Adlercreutzia_equolifaciens	27	endpoint-bloating__endpoint-abundances	1
0.0925517	0.125562	0.737099	0.468207	k__Bacteria.p__Actinobacteria.c__Coriobacteriia.o__Eggerthellales.f__Eggerthellaceae.g__Asaccharobacter	27	endpoint-bloating__endpoint-abundances	1
0.0925517	0.125562	0.737099	0.468207	k__Bacteria.p__Actinobacteria.c__Coriobacteriia.o__Eggerthellales.f__Eggerthellaceae.g__Asaccharobacter.s__Asaccharobacter_celatus	27	endpoint-bloating__endpoint-abundances	1
-0.0786858	0.0685867	-1.14725	0.262589	k__Bacteria.p__Actinobacteria.c__Coriobacteriia.o__Eggerthellales.f__Eggerthellaceae.g__Eggerthella	22	endpoint-bloating__endpoint-abundances	1
-0.0786858	0.0685867	-1.14725	0.262589	k__Bacteria.p__Actinobacteria.c__Coriobacteriia.o__Eggerthellales.f__Eggerthellaceae.g__Eggerthella.s__Eggerthella_lenta	22	endpoint-bloating__endpoint-abundances	1
-0.127464	0.0835504	-1.5256	0.140182	k__Bacteria.p__Actinobacteria.c__Coriobacteriia.o__Eggerthellales.f__Eggerthellaceae.g__Gordonibacter	24	endpoint-bloating__endpoint-abundances	1
-0.127464	0.0835504	-1.5256	0.140182	k__Bacteria.p__Actinobacteria.c__Coriobacteriia.o__Eggerthellales.f__Eggerthellaceae.g__Gordonibacter.s__Gordonibacter_pamelaeae	24	endpoint-bloating__endpoint-abundances	1
0.0426725	0.0932647	0.457542	0.651397	k__Bacteria.p__Bacteroidetes	27	endpoint-bloating__endpoint-abundances	1
0.0426725	0.0932647	0.457542	0.651397	k__Bacteria.p__Bacteroidetes.c__Bacteroidia	27	endpoint-bloating__endpoint-abundances	1
0.0426725	0.0932647	0.457542	0.651397	k__Bacteria.p__Bacteroidetes.c__Bacteroidia.o__Bacteroidales	27	endpoint-bloating__endpoint-abundances	1
0.0597971	0.0951108	0.62871	0.535477	k__Bacteria.p__Bacteroidetes.c__Bacteroidia.o__Bacteroidales.f__Bacteroidaceae	27	endpoint-bloating__endpoint-abundances	1
0.0597971	0.0951108	0.62871	0.535477	k__Bacteria.p__Bacteroidetes.c__Bacteroidia.o__Bacteroidales.f__Bacteroidaceae.g__Bacteroides	27	endpoint-bloating__endpoint-abundances	1
0.0626901	0.0507181	1.23605	0.228401	k__Bacteria.p__Bacteroidetes.c__Bacteroidia.o__Bacteroidales.f__Bacteroidaceae.g__Bacteroides.s__Bacteroides_caccae	20	endpoint-bloating__endpoint-abundances	1
-0.011447	0.0518277	-0.220867	0.827064	k__Bacteria.p__Bacteroidetes.c__Bacteroidia.o__Bacteroidales.f__Bacteroidaceae.g__Bacteroides.s__Bacteroides_fragilis	12	endpoint-bloating__endpoint-abundances	1
0.0329743	0.0532511	0.619222	0.541604	k__Bacteria.p__Bacteroidetes.c__Bacteroidia.o__Bacteroidales.f__Bacteroidaceae.g__Bacteroides.s__Bacteroides_ovatus	19	endpoint-bloating__endpoint-abundances	1
0.0135403	0.0494413	0.273866	0.786531	k__Bacteria.p__Bacteroidetes.c__Bacteroidia.o__Bacteroidales.f__Bacteroidaceae.g__Bacteroides.s__Bacteroides_stercoris	14	endpoint-bloating__endpoint-abundances	1
0.0420066	0.0553007	0.759603	0.454889	k__Bacteria.p__Bacteroidetes.c__Bacteroidia.o__Bacteroidales.f__Bacteroidaceae.g__Bacteroides.s__Bacteroides_thetaiotaomicron	21	endpoint-bloating__endpoint-abundances	1
0.00505942	0.0517023	0.0978568	0.922859	k__Bacteria.p__Bacteroidetes.c__Bacteroidia.o__Bacteroidales.f__Bacteroidaceae.g__Bacteroides.s__Bacteroides_uniformis	22	endpoint-bloating__endpoint-abundances	1
0.0842757	0.0531202	1.58651	0.125713	k__Bacteria.p__Bacteroidetes.c__Bacteroidia.o__Bacteroidales.f__Bacteroidaceae.g__Bacteroides.s__Bacteroides_vulgatus	22	endpoint-bloating__endpoint-abundances	1
0.00244486	0.0528674	0.0462452	0.963498	k__Bacteria.p__Bacteroidetes.c__Bacteroidia.o__Bacteroidales.f__Bacteroidaceae.g__Bacteroides.s__Bacteroides_xylanisolvens	13	endpoint-bloating__endpoint-abundances	1
0.0666958	0.0484305	1.37714	0.181178	k__Bacteria.p__Bacteroidetes.c__Bacteroidia.o__Bacteroidales.f__Barnesiellaceae	14	endpoint-bloating__endpoint-abundances	1
0.090037	0.0483718	1.86135	0.0749871	k__Bacteria.p__Bacteroidetes.c__Bacteroidia.o__Bacteroidales.f__Odoribacteraceae	17	endpoint-bloating__endpoint-abundances	1
0.0946349	0.0460691	2.0542	0.0510027	k__Bacteria.p__Bacteroidetes.c__Bacteroidia.o__Bacteroidales.f__Odoribacteraceae.g__Odoribacter	16	endpoint-bloating__endpoint-abundances	1
0.0946349	0.0460691	2.0542	0.0510027	k__Bacteria.p__Bacteroidetes.c__Bacteroidia.o__Bacteroidales.f__Odoribacteraceae.g__Odoribacter.s__Odoribacter_splanchnicus	16	endpoint-bloating__endpoint-abundances	1
0.0138223	0.0443885	0.311393	0.758191	k__Bacteria.p__Bacteroidetes.c__Bacteroidia.o__Bacteroidales.f__Prevotellaceae	13	endpoint-bloating__endpoint-abundances	1
0.0611023	0.0942263	0.648464	0.522842	k__Bacteria.p__Bacteroidetes.c__Bacteroidia.o__Bacteroidales.f__Rikenellaceae	27	endpoint-bloating__endpoint-abundances	1
0.0611023	0.0942263	0.648464	0.522842	k__Bacteria.p__Bacteroidetes.c__Bacteroidia.o__Bacteroidales.f__Rikenellaceae.g__Alistipes	27	endpoint-bloating__endpoint-abundances	1
0.0499281	0.0618732	0.806941	0.427625	k__Bacteria.p__Bacteroidetes.c__Bacteroidia.o__Bacteroidales.f__Rikenellaceae.g__Alistipes.s__Alistipes_finegoldii	24	endpoint-bloating__endpoint-abundances	1
0.022958	0.048235	0.475962	0.638405	k__Bacteria.p__Bacteroidetes.c__Bacteroidia.o__Bacteroidales.f__Rikenellaceae.g__Alistipes.s__Alistipes_putredinis	21	endpoint-bloating__endpoint-abundances	1
0.0464177	0.0484024	0.958996	0.347123	k__Bacteria.p__Bacteroidetes.c__Bacteroidia.o__Bacteroidales.f__Rikenellaceae.g__Alistipes.s__Alistipes_shahii	18	endpoint-bloating__endpoint-abundances	1
0.0539214	0.0684387	0.787878	0.438481	k__Bacteria.p__Bacteroidetes.c__Bacteroidia.o__Bacteroidales.f__Tannerellaceae	25	endpoint-bloating__endpoint-abundances	1
0.0539214	0.0684387	0.787878	0.438481	k__Bacteria.p__Bacteroidetes.c__Bacteroidia.o__Bacteroidales.f__Tannerellaceae.g__Parabacteroides	25	endpoint-bloating__endpoint-abundances	1
0.055474	0.0559624	0.991271	0.331443	k__Bacteria.p__Bacteroidetes.c__Bacteroidia.o__Bacteroidales.f__Tannerellaceae.g__Parabacteroides.s__Parabacteroides_distasonis	23	endpoint-bloating__endpoint-abundances	1
0.0367395	0.0504368	0.728425	0.473401	k__Bacteria.p__Bacteroidetes.c__Bacteroidia.o__Bacteroidales.f__Tannerellaceae.g__Parabacteroides.s__Parabacteroides_merdae	20	endpoint-bloating__endpoint-abundances	1
0.32246	0.668346	0.482475	0.63384	k__Bacteria.p__Firmicutes	28	endpoint-bloating__endpoint-abundances	1
-0.0221461	0.0843286	-0.262616	0.795088	k__Bacteria.p__Firmicutes.c__Bacilli	25	endpoint-bloating__endpoint-abundances	1
-0.0221461	0.0843286	-0.262616	0.795088	k__Bacteria.p__Firmicutes.c__Bacilli.o__Lactobacillales	25	endpoint-bloating__endpoint-abundances	1
-0.0328384	0.0855589	-0.38381	0.704498	k__Bacteria.p__Firmicutes.c__Bacilli.o__Lactobacillales.f__Streptococcaceae	25	endpoint-bloating__endpoint-abundances	1
-0.0328384	0.0855589	-0.38381	0.704498	k__Bacteria.p__Firmicutes.c__Bacilli.o__Lactobacillales.f__Streptococcaceae.g__Streptococcus	25	endpoint-bloating__endpoint-abundances	1
-0.0947328	0.068985	-1.37324	0.182373	k__Bacteria.p__Firmicutes.c__Bacilli.o__Lactobacillales.f__Streptococcaceae.g__Streptococcus.s__Streptococcus_parasanguinis	12	endpoint-bloating__endpoint-abundances	1
-0.201639	0.0735922	-2.73995	0.0114093	k__Bacteria.p__Firmicutes.c__Bacilli.o__Lactobacillales.f__Streptococcaceae.g__Streptococcus.s__Streptococcus_salivarius	24	endpoint-bloating__endpoint-abundances	1
0.0896505	0.0557053	1.60937	0.120612	k__Bacteria.p__Firmicutes.c__Bacilli.o__Lactobacillales.f__Streptococcaceae.g__Streptococcus.s__Streptococcus_thermophilus	14	endpoint-bloating__endpoint-abundances	1
0.33686	0.620633	0.542768	0.592295	k__Bacteria.p__Firmicutes.c__Clostridia	28	endpoint-bloating__endpoint-abundances	1
0.33686	0.620633	0.542768	0.592295	k__Bacteria.p__Firmicutes.c__Clostridia.o__Clostridiales	28	endpoint-bloating__endpoint-abundances	1
0.197666	0.0846704	2.33454	0.0282636	k__Bacteria.p__Firmicutes.c__Clostridia.o__Clostridiales.f__Clostridiaceae	26	endpoint-bloating__endpoint-abundances	1
0.162183	0.0693229	2.33953	0.0279597	k__Bacteria.p__Firmicutes.c__Clostridia.o__Clostridiales.f__Clostridiaceae.g__Clostridium	25	endpoint-bloating__endpoint-abundances	1
0.0375195	0.0638512	0.587609	0.562284	k__Bacteria.p__Firmicutes.c__Clostridia.o__Clostridiales.f__Clostridiaceae.g__Clostridium.s__Clostridium_sp_CAG_58	21	endpoint-bloating__endpoint-abundances	1
-0.107419	0.0756819	-1.41935	0.168656	k__Bacteria.p__Firmicutes.c__Clostridia.o__Clostridiales.f__Clostridiales_unclassified	24	endpoint-bloating__endpoint-abundances	1
0.00432479	0.0575625	0.075132	0.940732	k__Bacteria.p__Firmicutes.c__Clostridia.o__Clostridiales.f__Clostridiales_unclassified.g__Intestinimonas	15	endpoint-bloating__endpoint-abundances	1
0.00432479	0.0575625	0.075132	0.940732	k__Bacteria.p__Firmicutes.c__Clostridia.o__Clostridiales.f__Clostridiales_unclassified.g__Intestinimonas.s__Intestinimonas_butyriciproducens	15	endpoint-bloating__endpoint-abundances	1
-0.0260651	0.0674417	-0.386484	0.702543	k__Bacteria.p__Firmicutes.c__Clostridia.o__Clostridiales.f__Clostridiales_unclassified.g__Lawsonibacter	12	endpoint-bloating__endpoint-abundances	1
-0.0260651	0.0674417	-0.386484	0.702543	k__Bacteria.p__Firmicutes.c__Clostridia.o__Clostridiales.f__Clostridiales_unclassified.g__Lawsonibacter.s__Lawsonibacter_asaccharolyticus	12	endpoint-bloating__endpoint-abundances	1
-0.0872996	0.0589	-1.48217	0.151309	k__Bacteria.p__Firmicutes.c__Clostridia.o__Clostridiales.f__Clostridiales_unclassified.g__Monoglobus	16	endpoint-bloating__endpoint-abundances	1
-0.0872996	0.0589	-1.48217	0.151309	k__Bacteria.p__Firmicutes.c__Clostridia.o__Clostridiales.f__Clostridiales_unclassified.g__Monoglobus.s__Monoglobus_pectinilyticus	16	endpoint-bloating__endpoint-abundances	1
0.0289765	0.110145	0.263076	0.794737	k__Bacteria.p__Firmicutes.c__Clostridia.o__Clostridiales.f__Eubacteriaceae	27	endpoint-bloating__endpoint-abundances	1
0.0289765	0.110145	0.263076	0.794737	k__Bacteria.p__Firmicutes.c__Clostridia.o__Clostridiales.f__Eubacteriaceae.g__Eubacterium	27	endpoint-bloating__endpoint-abundances	1
0.00932186	0.0589036	0.158256	0.875579	k__Bacteria.p__Firmicutes.c__Clostridia.o__Clostridiales.f__Eubacteriaceae.g__Eubacterium.s__Eubacterium_eligens	17	endpoint-bloating__endpoint-abundances	1
-0.0068157	0.122295	-0.0557317	0.956017	k__Bacteria.p__Firmicutes.c__Clostridia.o__Clostridiales.f__Eubacteriaceae.g__Eubacterium.s__Eubacterium_hallii	27	endpoint-bloating__endpoint-abundances	1
-0.0313445	0.0616966	-0.508043	0.616061	k__Bacteria.p__Firmicutes.c__Clostridia.o__Clostridiales.f__Eubacteriaceae.g__Eubacterium.s__Eubacterium_ramulus	12	endpoint-bloating__endpoint-abundances	1
0.0656416	0.0563455	1.16498	0.255474	k__Bacteria.p__Firmicutes.c__Clostridia.o__Clostridiales.f__Eubacteriaceae.g__Eubacterium.s__Eubacterium_sp_CAG_38	13	endpoint-bloating__endpoint-abundances	1
0.0439249	0.0992549	0.442547	0.662056	k__Bacteria.p__Firmicutes.c__Clostridia.o__Clostridiales.f__Lachnospiraceae	27	endpoint-bloating__endpoint-abundances	1
0.0871386	0.117585	0.741072	0.465839	k__Bacteria.p__Firmicutes.c__Clostridia.o__Clostridiales.f__Lachnospiraceae.g__Anaerostipes	27	endpoint-bloating__endpoint-abundances	1
0.0871949	0.117594	0.741492	0.46559	k__Bacteria.p__Firmicutes.c__Clostridia.o__Clostridiales.f__Lachnospiraceae.g__Anaerostipes.s__Anaerostipes_hadrus	27	endpoint-bloating__endpoint-abundances	1
0.0407679	0.109962	0.370747	0.714078	k__Bacteria.p__Firmicutes.c__Clostridia.o__Clostridiales.f__Lachnospiraceae.g__Blautia	27	endpoint-bloating__endpoint-abundances	1
-0.0612462	0.0640869	-0.955674	0.348765	k__Bacteria.p__Firmicutes.c__Clostridia.o__Clostridiales.f__Lachnospiraceae.g__Blautia.s__Blautia_hydrogenotrophica	10	endpoint-bloating__endpoint-abundances	1
0.0385062	0.112603	0.341965	0.735354	k__Bacteria.p__Firmicutes.c__Clostridia.o__Clostridiales.f__Lachnospiraceae.g__Blautia.s__Blautia_obeum	27	endpoint-bloating__endpoint-abundances	1
0.124097	0.0712267	1.74228	0.0942626	k__Bacteria.p__Firmicutes.c__Clostridia.o__Clostridiales.f__Lachnospiraceae.g__Blautia.s__Blautia_wexlerae	24	endpoint-bloating__endpoint-abundances	1
-0.0100376	0.0623892	-0.160886	0.873529	k__Bacteria.p__Firmicutes.c__Clostridia.o__Clostridiales.f__Lachnospiraceae.g__Blautia.s__Ruminococcus_gnavus	12	endpoint-bloating__endpoint-abundances	1
0.0325439	0.0864821	0.376307	0.709995	k__Bacteria.p__Firmicutes.c__Clostridia.o__Clostridiales.f__Lachnospiraceae.g__Blautia.s__Ruminococcus_torques	26	endpoint-bloating__endpoint-abundances	1
0.025611	0.0585531	0.437397	0.665734	k__Bacteria.p__Firmicutes.c__Clostridia.o__Clostridiales.f__Lachnospiraceae.g__Coprococcus	22	endpoint-bloating__endpoint-abundances	1
-0.0466364	0.05712	-0.816463	0.422266	k__Bacteria.p__Firmicutes.c__Clostridia.o__Clostridiales.f__Lachnospiraceae.g__Coprococcus.s__Coprococcus_catus	16	endpoint-bloating__endpoint-abundances	1
0.0464008	0.0575818	0.805825	0.428256	k__Bacteria.p__Firmicutes.c__Clostridia.o__Clostridiales.f__Lachnospiraceae.g__Coprococcus.s__Coprococcus_comes	21	endpoint-bloating__endpoint-abundances	1
0.0371523	0.0860809	0.431598	0.669886	k__Bacteria.p__Firmicutes.c__Clostridia.o__Clostridiales.f__Lachnospiraceae.g__Dorea	26	endpoint-bloating__endpoint-abundances	1
0.0114015	0.0669011	0.170424	0.866105	k__Bacteria.p__Firmicutes.c__Clostridia.o__Clostridiales.f__Lachnospiraceae.g__Dorea.s__Dorea_formicigenerans	22	endpoint-bloating__endpoint-abundances	1
-0.00554984	0.0666128	-0.083315	0.934292	k__Bacteria.p__Firmicutes.c__Clostridia.o__Clostridiales.f__Lachnospiraceae.g__Dorea.s__Dorea_longicatena	24	endpoint-bloating__endpoint-abundances	1
-0.0359291	0.0573866	-0.626089	0.537166	k__Bacteria.p__Firmicutes.c__Clostridia.o__Clostridiales.f__Lachnospiraceae.g__Eisenbergiella	13	endpoint-bloating__endpoint-abundances	1
-0.0173651	0.0591113	-0.29377	0.771459	k__Bacteria.p__Firmicutes.c__Clostridia.o__Clostridiales.f__Lachnospiraceae.g__Eisenbergiella.s__Eisenbergiella_tayi	10	endpoint-bloating__endpoint-abundances	1
-0.0151296	0.0765936	-0.197531	0.845075	k__Bacteria.p__Firmicutes.c__Clostridia.o__Clostridiales.f__Lachnospiraceae.g__Fusicatenibacter	26	endpoint-bloating__endpoint-abundances	1
-0.0151296	0.0765936	-0.197531	0.845075	k__Bacteria.p__Firmicutes.c__Clostridia.o__Clostridiales.f__Lachnospiraceae.g__Fusicatenibacter.s__Fusicatenibacter_saccharivorans	26	endpoint-bloating__endpoint-abundances	1
0.0752137	0.0558085	1.34771	0.190337	k__Bacteria.p__Firmicutes.c__Clostridia.o__Clostridiales.f__Lachnospiraceae.g__Lachnoclostridium	13	endpoint-bloating__endpoint-abundances	1
-0.0355374	0.065882	-0.53941	0.594574	k__Bacteria.p__Firmicutes.c__Clostridia.o__Clostridiales.f__Lachnospiraceae.g__Lachnoclostridium.s__Clostridium_symbiosum	11	endpoint-bloating__endpoint-abundances	1
0.0379314	0.0568076	0.667717	0.510685	k__Bacteria.p__Firmicutes.c__Clostridia.o__Clostridiales.f__Lachnospiraceae.g__Lachnospira	16	endpoint-bloating__endpoint-abundances	1
-0.121679	0.0574388	-2.11841	0.0446861	k__Bacteria.p__Firmicutes.c__Clostridia.o__Clostridiales.f__Lachnospiraceae.g__Lachnospiraceae_unclassified	24	endpoint-bloating__endpoint-abundances	1
-0.121679	0.0574388	-2.11841	0.0446861	k__Bacteria.p__Firmicutes.c__Clostridia.o__Clostridiales.f__Lachnospiraceae.g__Lachnospiraceae_unclassified.s__Eubacterium_rectale	24	endpoint-bloating__endpoint-abundances	1
0.0379314	0.0568076	0.667717	0.510685	k__Bacteria.p__Firmicutes.c__Clostridia.o__Clostridiales.f__Lachnospiraceae.g__Lachnospira.s__Lachnospira_pectinoschiza	16	endpoint-bloating__endpoint-abundances	1
0.0392052	0.0981306	0.399521	0.693043	k__Bacteria.p__Firmicutes.c__Clostridia.o__Clostridiales.f__Lachnospiraceae.g__Roseburia	27	endpoint-bloating__endpoint-abundances	1
0.0178099	0.0454951	0.391468	0.698905	k__Bacteria.p__Firmicutes.c__Clostridia.o__Clostridiales.f__Lachnospiraceae.g__Roseburia.s__Roseburia_faecis	17	endpoint-bloating__endpoint-abundances	1
-0.0462852	0.0749523	-0.617529	0.542701	k__Bacteria.p__Firmicutes.c__Clostridia.o__Clostridiales.f__Lachnospiraceae.g__Roseburia.s__Roseburia_hominis	24	endpoint-bloating__endpoint-abundances	1
-0.106631	0.0521487	-2.04476	0.0519956	k__Bacteria.p__Firmicutes.c__Clostridia.o__Clostridiales.f__Lachnospiraceae.g__Roseburia.s__Roseburia_intestinalis	18	endpoint-bloating__endpoint-abundances	1
-0.00684711	0.0574408	-0.119203	0.906107	k__Bacteria.p__Firmicutes.c__Clostridia.o__Clostridiales.f__Lachnospiraceae.g__Roseburia.s__Roseburia_inulinivorans	18	endpoint-bloating__endpoint-abundances	1
0.0532377	0.0557848	0.95434	0.349426	k__Bacteria.p__Firmicutes.c__Clostridia.o__Clostridiales.f__Oscillospiraceae	23	endpoint-bloating__endpoint-abundances	1
0.0532377	0.0557848	0.95434	0.349426	k__Bacteria.p__Firmicutes.c__Clostridia.o__Clostridiales.f__Oscillospiraceae.g__Oscillibacter	23	endpoint-bloating__endpoint-abundances	1
0.0687277	0.0533259	1.28882	0.209745	k__Bacteria.p__Firmicutes.c__Clostridia.o__Clostridiales.f__Oscillospiraceae.g__Oscillibacter.s__Oscillibacter_sp_57_20	22	endpoint-bloating__endpoint-abundances	1
0.0448151	0.0482444	0.928918	0.362181	k__Bacteria.p__Firmicutes.c__Clostridia.o__Clostridiales.f__Oscillospiraceae.g__Oscillibacter.s__Oscillibacter_sp_CAG_241	17	endpoint-bloating__endpoint-abundances	1
-0.185948	0.394977	-0.470783	0.642046	k__Bacteria.p__Firmicutes.c__Clostridia.o__Clostridiales.f__Ruminococcaceae	28	endpoint-bloating__endpoint-abundances	1
-0.0449173	0.0631718	-0.711034	0.483917	k__Bacteria.p__Firmicutes.c__Clostridia.o__Clostridiales.f__Ruminococcaceae.g__Agathobaculum	21	endpoint-bloating__endpoint-abundances	1
-0.0449173	0.0631718	-0.711034	0.483917	k__Bacteria.p__Firmicutes.c__Clostridia.o__Clostridiales.f__Ruminococcaceae.g__Agathobaculum.s__Agathobaculum_butyriciproducens	21	endpoint-bloating__endpoint-abundances	1
-0.00889965	0.06775	-0.13136	0.896585	k__Bacteria.p__Firmicutes.c__Clostridia.o__Clostridiales.f__Ruminococcaceae.g__Anaerotruncus	15	endpoint-bloating__endpoint-abundances	1
-0.0122265	0.0698762	-0.174974	0.862568	k__Bacteria.p__Firmicutes.c__Clostridia.o__Clostridiales.f__Ruminococcaceae.g__Anaerotruncus.s__Anaerotruncus_colihominis	15	endpoint-bloating__endpoint-abundances	1
0.116988	0.329203	0.355367	0.725419	k__Bacteria.p__Firmicutes.c__Clostridia.o__Clostridiales.f__Ruminococcaceae.g__Faecalibacterium	28	endpoint-bloating__endpoint-abundances	1
0.116988	0.329203	0.355367	0.725419	k__Bacteria.p__Firmicutes.c__Clostridia.o__Clostridiales.f__Ruminococcaceae.g__Faecalibacterium.s__Faecalibacterium_prausnitzii	28	endpoint-bloating__endpoint-abundances	1
0.0212001	0.0680684	0.311453	0.758146	k__Bacteria.p__Firmicutes.c__Clostridia.o__Clostridiales.f__Ruminococcaceae.g__Flavonifractor	23	endpoint-bloating__endpoint-abundances	1
0.0212001	0.0680684	0.311453	0.758146	k__Bacteria.p__Firmicutes.c__Clostridia.o__Clostridiales.f__Ruminococcaceae.g__Flavonifractor.s__Flavonifractor_plautii	23	endpoint-bloating__endpoint-abundances	1
0.00261185	0.0765582	0.0341159	0.973067	k__Bacteria.p__Firmicutes.c__Clostridia.o__Clostridiales.f__Ruminococcaceae.g__Gemmiger	24	endpoint-bloating__endpoint-abundances	1
0.00261185	0.0765582	0.0341159	0.973067	k__Bacteria.p__Firmicutes.c__Clostridia.o__Clostridiales.f__Ruminococcaceae.g__Gemmiger.s__Gemmiger_formicilis	24	endpoint-bloating__endpoint-abundances	1
-0.174825	0.0746919	-2.34062	0.0278938	k__Bacteria.p__Firmicutes.c__Clostridia.o__Clostridiales.f__Ruminococcaceae.g__Ruminococcaceae_unclassified	26	endpoint-bloating__endpoint-abundances	1
-0.141296	0.0565593	-2.49819	0.0197336	k__Bacteria.p__Firmicutes.c__Clostridia.o__Clostridiales.f__Ruminococcaceae.g__Ruminococcaceae_unclassified.s__Clostridium_leptum	22	endpoint-bloating__endpoint-abundances	1
-0.0946583	0.0487707	-1.94088	0.0641054	k__Bacteria.p__Firmicutes.c__Clostridia.o__Clostridiales.f__Ruminococcaceae.g__Ruminococcaceae_unclassified.s__Eubacterium_siraeum	20	endpoint-bloating__endpoint-abundances	1
-0.0629198	0.0566657	-1.11037	0.277842	k__Bacteria.p__Firmicutes.c__Clostridia.o__Clostridiales.f__Ruminococcaceae.g__Ruminococcus	24	endpoint-bloating__endpoint-abundances	1
-0.0386613	0.0502637	-0.769171	0.449296	k__Bacteria.p__Firmicutes.c__Clostridia.o__Clostridiales.f__Ruminococcaceae.g__Ruminococcus.s__Ruminococcus_bicirculans	21	endpoint-bloating__endpoint-abundances	1
-0.0559175	0.0405221	-1.37993	0.180331	k__Bacteria.p__Firmicutes.c__Clostridia.o__Clostridiales.f__Ruminococcaceae.g__Ruminococcus.s__Ruminococcus_bromii	16	endpoint-bloating__endpoint-abundances	1
0.0310268	0.0495182	0.626575	0.536853	k__Bacteria.p__Firmicutes.c__Clostridia.o__Clostridiales.f__Ruminococcaceae.g__Ruminococcus.s__Ruminococcus_lactaris	14	endpoint-bloating__endpoint-abundances	1
-0.0135121	0.127782	-0.105744	0.916664	k__Bacteria.p__Firmicutes.c__Clostridia.o__Clostridiales.f__Ruminococcaceae.g__Ruthenibacterium	27	endpoint-bloating__endpoint-abundances	1
-0.0135121	0.127782	-0.105744	0.916664	k__Bacteria.p__Firmicutes.c__Clostridia.o__Clostridiales.f__Ruminococcaceae.g__Ruthenibacterium.s__Ruthenibacterium_lactatiformans	27	endpoint-bloating__endpoint-abundances	1
0.0100953	0.0623253	0.161978	0.872679	k__Bacteria.p__Firmicutes.c__Erysipelotrichia	16	endpoint-bloating__endpoint-abundances	1
0.0100953	0.0623253	0.161978	0.872679	k__Bacteria.p__Firmicutes.c__Erysipelotrichia.o__Erysipelotrichales	16	endpoint-bloating__endpoint-abundances	1
0.0100953	0.0623253	0.161978	0.872679	k__Bacteria.p__Firmicutes.c__Erysipelotrichia.o__Erysipelotrichales.f__Erysipelotrichaceae	16	endpoint-bloating__endpoint-abundances	1
-0.0531859	0.0641294	-0.829353	0.415078	k__Bacteria.p__Firmicutes.c__Erysipelotrichia.o__Erysipelotrichales.f__Erysipelotrichaceae.g__Erysipelatoclostridium	13	endpoint-bloating__endpoint-abundances	1
-0.0531859	0.0641294	-0.829353	0.415078	k__Bacteria.p__Firmicutes.c__Erysipelotrichia.o__Erysipelotrichales.f__Erysipelotrichaceae.g__Erysipelatoclostridium.s__Clostridium_innocuum	13	endpoint-bloating__endpoint-abundances	1
-0.0698954	0.0600899	-1.16318	0.256191	k__Bacteria.p__Firmicutes.c__Firmicutes_unclassified	22	endpoint-bloating__endpoint-abundances	1
-0.0698954	0.0600899	-1.16318	0.256191	k__Bacteria.p__Firmicutes.c__Firmicutes_unclassified.o__Firmicutes_unclassified	22	endpoint-bloating__endpoint-abundances	1
-0.0698954	0.0600899	-1.16318	0.256191	k__Bacteria.p__Firmicutes.c__Firmicutes_unclassified.o__Firmicutes_unclassified.f__Firmicutes_unclassified	22	endpoint-bloating__endpoint-abundances	1
-0.0698954	0.0600899	-1.16318	0.256191	k__Bacteria.p__Firmicutes.c__Firmicutes_unclassified.o__Firmicutes_unclassified.f__Firmicutes_unclassified.g__Firmicutes_unclassified	22	endpoint-bloating__endpoint-abundances	1
-0.0152718	0.0542841	-0.28133	0.780868	k__Bacteria.p__Firmicutes.c__Firmicutes_unclassified.o__Firmicutes_unclassified.f__Firmicutes_unclassified.g__Firmicutes_unclassified.s__Firmicutes_bacterium_CAG_83	18	endpoint-bloating__endpoint-abundances	1
0.122175	0.0740785	1.64926	0.112123	k__Bacteria.p__Firmicutes.c__Negativicutes	24	endpoint-bloating__endpoint-abundances	1
0.00952123	0.058114	0.163837	0.871231	k__Bacteria.p__Firmicutes.c__Negativicutes.o__Acidaminococcales	15	endpoint-bloating__endpoint-abundances	1
0.00952123	0.058114	0.163837	0.871231	k__Bacteria.p__Firmicutes.c__Negativicutes.o__Acidaminococcales.f__Acidaminococcaceae	15	endpoint-bloating__endpoint-abundances	1
-0.0200476	0.0568773	-0.352471	0.727562	k__Bacteria.p__Firmicutes.c__Negativicutes.o__Acidaminococcales.f__Acidaminococcaceae.g__Phascolarctobacterium	14	endpoint-bloating__endpoint-abundances	1
0.00106659	0.0593556	0.0179695	0.985812	k__Bacteria.p__Firmicutes.c__Negativicutes.o__Acidaminococcales.f__Acidaminococcaceae.g__Phascolarctobacterium.s__Phascolarctobacterium_faecium	13	endpoint-bloating__endpoint-abundances	1
0.0922026	0.0589823	1.56322	0.131091	k__Bacteria.p__Firmicutes.c__Negativicutes.o__Veillonellales	12	endpoint-bloating__endpoint-abundances	1
0.0922026	0.0589823	1.56322	0.131091	k__Bacteria.p__Firmicutes.c__Negativicutes.o__Veillonellales.f__Veillonellaceae	12	endpoint-bloating__endpoint-abundances	1
0.0921161	0.0601584	1.53123	0.13879	k__Bacteria.p__Firmicutes.c__Negativicutes.o__Veillonellales.f__Veillonellaceae.g__Dialister	12	endpoint-bloating__endpoint-abundances	1
0.0921161	0.0601584	1.53123	0.13879	k__Bacteria.p__Firmicutes.c__Negativicutes.o__Veillonellales.f__Veillonellaceae.g__Dialister.s__Dialister_invisus	12	endpoint-bloating__endpoint-abundances	1
0.0047946	0.0785647	0.0610273	0.951843	k__Bacteria.p__Proteobacteria	25	endpoint-bloating__endpoint-abundances	1
-0.0278524	0.0559927	-0.497429	0.623413	k__Bacteria.p__Proteobacteria.c__Betaproteobacteria	18	endpoint-bloating__endpoint-abundances	1
-0.0278524	0.0559927	-0.497429	0.623413	k__Bacteria.p__Proteobacteria.c__Betaproteobacteria.o__Burkholderiales	18	endpoint-bloating__endpoint-abundances	1
-0.0278191	0.0560243	-0.496554	0.624021	k__Bacteria.p__Proteobacteria.c__Betaproteobacteria.o__Burkholderiales.f__Sutterellaceae	18	endpoint-bloating__endpoint-abundances	1
-0.0615667	0.0534005	-1.15292	0.260296	k__Bacteria.p__Proteobacteria.c__Betaproteobacteria.o__Burkholderiales.f__Sutterellaceae.g__Parasutterella	15	endpoint-bloating__endpoint-abundances	1
-0.0615667	0.0534005	-1.15292	0.260296	k__Bacteria.p__Proteobacteria.c__Betaproteobacteria.o__Burkholderiales.f__Sutterellaceae.g__Parasutterella.s__Parasutterella_excrementihominis	15	endpoint-bloating__endpoint-abundances	1
0.057891	0.0632241	0.915647	0.368961	k__Bacteria.p__Proteobacteria.c__Deltaproteobacteria	21	endpoint-bloating__endpoint-abundances	1
0.057891	0.0632241	0.915647	0.368961	k__Bacteria.p__Proteobacteria.c__Deltaproteobacteria.o__Desulfovibrionales	21	endpoint-bloating__endpoint-abundances	1
0.057891	0.0632241	0.915647	0.368961	k__Bacteria.p__Proteobacteria.c__Deltaproteobacteria.o__Desulfovibrionales.f__Desulfovibrionaceae	21	endpoint-bloating__endpoint-abundances	1
0.0643398	0.0637357	1.00948	0.322815	k__Bacteria.p__Proteobacteria.c__Deltaproteobacteria.o__Desulfovibrionales.f__Desulfovibrionaceae.g__Bilophila	21	endpoint-bloating__endpoint-abundances	1
0.0643398	0.0637357	1.00948	0.322815	k__Bacteria.p__Proteobacteria.c__Deltaproteobacteria.o__Desulfovibrionales.f__Desulfovibrionaceae.g__Bilophila.s__Bilophila_wadsworthia	21	endpoint-bloating__endpoint-abundances	1
0.00312727	0.0652512	0.0479267	0.962171	k__Bacteria.p__Proteobacteria.c__Gammaproteobacteria	11	endpoint-bloating__endpoint-abundances	1
-0.0692697	0.056281	-1.23078	0.23033	k__Bacteria.p__Proteobacteria.c__Proteobacteria_unclassified	11	endpoint-bloating__endpoint-abundances	1
-0.0692697	0.056281	-1.23078	0.23033	k__Bacteria.p__Proteobacteria.c__Proteobacteria_unclassified.o__Proteobacteria_unclassified	11	endpoint-bloating__endpoint-abundances	1
-0.0692697	0.056281	-1.23078	0.23033	k__Bacteria.p__Proteobacteria.c__Proteobacteria_unclassified.o__Proteobacteria_unclassified.f__Proteobacteria_unclassified	11	endpoint-bloating__endpoint-abundances	1
-0.0692697	0.056281	-1.23078	0.23033	k__Bacteria.p__Proteobacteria.c__Proteobacteria_unclassified.o__Proteobacteria_unclassified.f__Proteobacteria_unclassified.g__Proteobacteria_unclassified	11	endpoint-bloating__endpoint-abundances	1
-0.0692697	0.056281	-1.23078	0.23033	k__Bacteria.p__Proteobacteria.c__Proteobacteria_unclassified.o__Proteobacteria_unclassified.f__Proteobacteria_unclassified.g__Proteobacteria_unclassified.s__Proteobacteria_bacterium_CAG_139	11	endpoint-bloating__endpoint-abundances	1
0.000242668	0.0508863	0.00476883	0.996234	k__Bacteria.p__Verrucomicrobia	11	endpoint-bloating__endpoint-abundances	1
0.000242668	0.0508863	0.00476883	0.996234	k__Bacteria.p__Verrucomicrobia.c__Verrucomicrobiae	11	endpoint-bloating__endpoint-abundances	1
0.000242668	0.0508863	0.00476883	0.996234	k__Bacteria.p__Verrucomicrobia.c__Verrucomicrobiae.o__Verrucomicrobiales	11	endpoint-bloating__endpoint-abundances	1
0.000242668	0.0508863	0.00476883	0.996234	k__Bacteria.p__Verrucomicrobia.c__Verrucomicrobiae.o__Verrucomicrobiales.f__Akkermansiaceae	11	endpoint-bloating__endpoint-abundances	1
0.000242668	0.0508863	0.00476883	0.996234	k__Bacteria.p__Verrucomicrobia.c__Verrucomicrobiae.o__Verrucomicrobiales.f__Akkermansiaceae.g__Akkermansia	11	endpoint-bloating__endpoint-abundances	1
0.000242668	0.0508863	0.00476883	0.996234	k__Bacteria.p__Verrucomicrobia.c__Verrucomicrobiae.o__Verrucomicrobiales.f__Akkermansiaceae.g__Akkermansia.s__Akkermansia_muciniphila	11	endpoint-bloating__endpoint-abundances	1
-219.291	616.652	-0.355615	0.725235	k__Bacteria	28	baseline-pain__baseline-abundances	1
0.0447028	0.21423	0.208667	0.836469	k__Bacteria.p__Actinobacteria	28	baseline-pain__baseline-abundances	1
-0.00346442	0.0702356	-0.0493257	0.961068	k__Bacteria.p__Actinobacteria.c__Actinobacteria	27	baseline-pain__baseline-abundances	1
-0.00343284	0.0701271	-0.0489516	0.961363	k__Bacteria.p__Actinobacteria.c__Actinobacteria.o__Bifidobacteriales	27	baseline-pain__baseline-abundances	1
-0.00343284	0.0701271	-0.0489516	0.961363	k__Bacteria.p__Actinobacteria.c__Actinobacteria.o__Bifidobacteriales.f__Bifidobacteriaceae	27	baseline-pain__baseline-abundances	1
-0.00334741	0.0701317	-0.0477303	0.962326	k__Bacteria.p__Actinobacteria.c__Actinobacteria.o__Bifidobacteriales.f__Bifidobacteriaceae.g__Bifidobacterium	27	baseline-pain__baseline-abundances	1
0.00747205	0.0307741	0.242803	0.810221	k__Bacteria.p__Actinobacteria.c__Actinobacteria.o__Bifidobacteriales.f__Bifidobacteriaceae.g__Bifidobacterium.s__Bifidobacterium_adolescentis	18	baseline-pain__baseline-abundances	1
0.0117313	0.0310392	0.377949	0.70879	k__Bacteria.p__Actinobacteria.c__Actinobacteria.o__Bifidobacteriales.f__Bifidobacteriaceae.g__Bifidobacterium.s__Bifidobacterium_bifidum	12	baseline-pain__baseline-abundances	1
0.00244289	0.0567302	0.0430615	0.966009	k__Bacteria.p__Actinobacteria.c__Actinobacteria.o__Bifidobacteriales.f__Bifidobacteriaceae.g__Bifidobacterium.s__Bifidobacterium_longum	26	baseline-pain__baseline-abundances	1
0.00290333	0.0358762	0.0809264	0.936172	k__Bacteria.p__Actinobacteria.c__Actinobacteria.o__Bifidobacteriales.f__Bifidobacteriaceae.g__Bifidobacterium.s__Bifidobacterium_pseudocatenulatum	21	baseline-pain__baseline-abundances	1
0.037387	0.11117	0.336303	0.739565	k__Bacteria.p__Actinobacteria.c__Coriobacteriia	28	baseline-pain__baseline-abundances	1
-0.0231323	0.0493727	-0.468525	0.643637	k__Bacteria.p__Actinobacteria.c__Coriobacteriia.o__Coriobacteriales	25	baseline-pain__baseline-abundances	1
-0.0225712	0.0493338	-0.45752	0.651412	k__Bacteria.p__Actinobacteria.c__Coriobacteriia.o__Coriobacteriales.f__Coriobacteriaceae	25	baseline-pain__baseline-abundances	1
-0.0226213	0.04935	-0.458385	0.6508	k__Bacteria.p__Actinobacteria.c__Coriobacteriia.o__Coriobacteriales.f__Coriobacteriaceae.g__Collinsella	25	baseline-pain__baseline-abundances	1
-0.0060993	0.0397273	-0.153529	0.879265	k__Bacteria.p__Actinobacteria.c__Coriobacteriia.o__Coriobacteriales.f__Coriobacteriaceae.g__Collinsella.s__Collinsella_aerofaciens	22	baseline-pain__baseline-abundances	1
0.0316927	0.0464173	0.682778	0.501285	k__Bacteria.p__Actinobacteria.c__Coriobacteriia.o__Coriobacteriales.f__Coriobacteriaceae.g__Collinsella.s__Collinsella_intestinalis	11	baseline-pain__baseline-abundances	1
0.0222469	0.049624	0.44831	0.657951	k__Bacteria.p__Actinobacteria.c__Coriobacteriia.o__Coriobacteriales.f__Coriobacteriaceae.g__Collinsella.s__Collinsella_stercoris	18	baseline-pain__baseline-abundances	1
0.0198755	0.0892381	0.222724	0.825635	k__Bacteria.p__Actinobacteria.c__Coriobacteriia.o__Eggerthellales	27	baseline-pain__baseline-abundances	1
0.0198755	0.0892381	0.222724	0.825635	k__Bacteria.p__Actinobacteria.c__Coriobacteriia.o__Eggerthellales.f__Eggerthellaceae	27	baseline-pain__baseline-abundances	1
0.0239806	0.0617877	0.388113	0.701354	k__Bacteria.p__Actinobacteria.c__Coriobacteriia.o__Eggerthellales.f__Eggerthellaceae.g__Adlercreutzia	25	baseline-pain__baseline-abundances	1
0.0239806	0.0617877	0.388113	0.701354	k__Bacteria.p__Actinobacteria.c__Coriobacteriia.o__Eggerthellales.f__Eggerthellaceae.g__Adlercreutzia.s__Adlercreutzia_equolifaciens	25	baseline-pain__baseline-abundances	1
0.0599523	0.0704198	0.851356	0.402987	k__Bacteria.p__Actinobacteria.c__Coriobacteriia.o__Eggerthellales.f__Eggerthellaceae.g__Asaccharobacter	26	baseline-pain__baseline-abundances	1
0.0599523	0.0704198	0.851356	0.402987	k__Bacteria.p__Actinobacteria.c__Coriobacteriia.o__Eggerthellales.f__Eggerthellaceae.g__Asaccharobacter.s__Asaccharobacter_celatus	26	baseline-pain__baseline-abundances	1
-0.0200858	0.0537857	-0.373441	0.712098	k__Bacteria.p__Actinobacteria.c__Coriobacteriia.o__Eggerthellales.f__Eggerthellaceae.g__Eggerthella	20	baseline-pain__baseline-abundances	1
-0.0200858	0.0537857	-0.373441	0.712098	k__Bacteria.p__Actinobacteria.c__Coriobacteriia.o__Eggerthellales.f__Eggerthellaceae.g__Eggerthella.s__Eggerthella_lenta	20	baseline-pain__baseline-abundances	1
0.0612522	0.0629202	0.97349	0.34002	k__Bacteria.p__Actinobacteria.c__Coriobacteriia.o__Eggerthellales.f__Eggerthellaceae.g__Gordonibacter	24	baseline-pain__baseline-abundances	1
0.0612522	0.0629202	0.97349	0.34002	k__Bacteria.p__Actinobacteria.c__Coriobacteriia.o__Eggerthellales.f__Eggerthellaceae.g__Gordonibacter.s__Gordonibacter_pamelaeae	24	baseline-pain__baseline-abundances	1
-0.102468	0.17817	-0.575115	0.570566	k__Bacteria.p__Bacteroidetes	28	baseline-pain__baseline-abundances	1
-0.102468	0.17817	-0.575115	0.570566	k__Bacteria.p__Bacteroidetes.c__Bacteroidia	28	baseline-pain__baseline-abundances	1
-0.102468	0.17817	-0.575115	0.570566	k__Bacteria.p__Bacteroidetes.c__Bacteroidia.o__Bacteroidales	28	baseline-pain__baseline-abundances	1
0.0687069	0.175142	0.392292	0.698305	k__Bacteria.p__Bacteroidetes.c__Bacteroidia.o__Bacteroidales.f__Bacteroidaceae	28	baseline-pain__baseline-abundances	1
0.0687069	0.175142	0.392292	0.698305	k__Bacteria.p__Bacteroidetes.c__Bacteroidia.o__Bacteroidales.f__Bacteroidaceae.g__Bacteroides	28	baseline-pain__baseline-abundances	1
0.0330855	0.0379927	0.870837	0.392471	k__Bacteria.p__Bacteroidetes.c__Bacteroidia.o__Bacteroidales.f__Bacteroidaceae.g__Bacteroides.s__Bacteroides_caccae	20	baseline-pain__baseline-abundances	1
-0.0404607	0.0363771	-1.11226	0.277046	k__Bacteria.p__Bacteroidetes.c__Bacteroidia.o__Bacteroidales.f__Bacteroidaceae.g__Bacteroides.s__Bacteroides_fragilis	14	baseline-pain__baseline-abundances	1
0.0931823	0.0335914	2.77399	0.0105465	k__Bacteria.p__Bacteroidetes.c__Bacteroidia.o__Bacteroidales.f__Bacteroidaceae.g__Bacteroides.s__Bacteroides_ovatus	19	baseline-pain__baseline-abundances	1
0.0360264	0.0359851	1.00115	0.326743	k__Bacteria.p__Bacteroidetes.c__Bacteroidia.o__Bacteroidales.f__Bacteroidaceae.g__Bacteroides.s__Bacteroides_stercoris	15	baseline-pain__baseline-abundances	1
0.0612887	0.0435166	1.4084	0.171836	k__Bacteria.p__Bacteroidetes.c__Bacteroidia.o__Bacteroidales.f__Bacteroidaceae.g__Bacteroides.s__Bacteroides_thetaiotaomicron	23	baseline-pain__baseline-abundances	1
0.00592152	0.0371291	0.159485	0.874622	k__Bacteria.p__Bacteroidetes.c__Bacteroidia.o__Bacteroidales.f__Bacteroidaceae.g__Bacteroides.s__Bacteroides_uniformis	22	baseline-pain__baseline-abundances	1
0.0649724	0.0417496	1.55624	0.132741	k__Bacteria.p__Bacteroidetes.c__Bacteroidia.o__Bacteroidales.f__Bacteroidaceae.g__Bacteroides.s__Bacteroides_vulgatus	23	baseline-pain__baseline-abundances	1
-0.0185758	0.0378009	-0.491411	0.6276	k__Bacteria.p__Bacteroidetes.c__Bacteroidia.o__Bacteroidales.f__Bacteroidaceae.g__Bacteroides.s__Bacteroides_xylanisolvens	14	baseline-pain__baseline-abundances	1
-0.0264628	0.0373536	-0.70844	0.485497	k__Bacteria.p__Bacteroidetes.c__Bacteroidia.o__Bacteroidales.f__Barnesiellaceae	15	baseline-pain__baseline-abundances	1
0.0545563	0.0365416	1.49299	0.14847	k__Bacteria.p__Bacteroidetes.c__Bacteroidia.o__Bacteroidales.f__Odoribacteraceae	18	baseline-pain__baseline-abundances	1
0.0606534	0.0345971	1.75314	0.0923446	k__Bacteria.p__Bacteroidetes.c__Bacteroidia.o__Bacteroidales.f__Odoribacteraceae.g__Odoribacter	17	baseline-pain__baseline-abundances	1
0.0606534	0.0345971	1.75314	0.0923446	k__Bacteria.p__Bacteroidetes.c__Bacteroidia.o__Bacteroidales.f__Odoribacteraceae.g__Odoribacter.s__Odoribacter_splanchnicus	17	baseline-pain__baseline-abundances	1
-0.0538144	0.0314809	-1.70943	0.100273	k__Bacteria.p__Bacteroidetes.c__Bacteroidia.o__Bacteroidales.f__Prevotellaceae	14	baseline-pain__baseline-abundances	1
-0.0473104	0.0345383	-1.36979	0.183431	k__Bacteria.p__Bacteroidetes.c__Bacteroidia.o__Bacteroidales.f__Prevotellaceae.g__Prevotella	10	baseline-pain__baseline-abundances	1
-0.0370328	0.0688674	-0.53774	0.595708	k__Bacteria.p__Bacteroidetes.c__Bacteroidia.o__Bacteroidales.f__Rikenellaceae	27	baseline-pain__baseline-abundances	1
-0.0370328	0.0688674	-0.53774	0.595708	k__Bacteria.p__Bacteroidetes.c__Bacteroidia.o__Bacteroidales.f__Rikenellaceae.g__Alistipes	27	baseline-pain__baseline-abundances	1
0.046094	0.0455878	1.0111	0.322052	k__Bacteria.p__Bacteroidetes.c__Bacteroidia.o__Bacteroidales.f__Rikenellaceae.g__Alistipes.s__Alistipes_finegoldii	24	baseline-pain__baseline-abundances	1
-0.0301902	0.0346222	-0.871989	0.391854	k__Bacteria.p__Bacteroidetes.c__Bacteroidia.o__Bacteroidales.f__Rikenellaceae.g__Alistipes.s__Alistipes_putredinis	22	baseline-pain__baseline-abundances	1
-0.0013218	0.0376005	-0.0351538	0.972248	k__Bacteria.p__Bacteroidetes.c__Bacteroidia.o__Bacteroidales.f__Rikenellaceae.g__Alistipes.s__Alistipes_shahii	19	baseline-pain__baseline-abundances	1
0.0314494	0.0765886	0.410628	0.684988	k__Bacteria.p__Bacteroidetes.c__Bacteroidia.o__Bacteroidales.f__Tannerellaceae	27	baseline-pain__baseline-abundances	1
0.0314494	0.0765886	0.410628	0.684988	k__Bacteria.p__Bacteroidetes.c__Bacteroidia.o__Bacteroidales.f__Tannerellaceae.g__Parabacteroides	27	baseline-pain__baseline-abundances	1
0.0465414	0.0499367	0.932007	0.360615	k__Bacteria.p__Bacteroidetes.c__Bacteroidia.o__Bacteroidales.f__Tannerellaceae.g__Parabacteroides.s__Parabacteroides_distasonis	25	baseline-pain__baseline-abundances	1
-0.0146286	0.0376574	-0.388464	0.701097	k__Bacteria.p__Bacteroidetes.c__Bacteroidia.o__Bacteroidales.f__Tannerellaceae.g__Parabacteroides.s__Parabacteroides_merdae	20	baseline-pain__baseline-abundances	1
0.52166	0.441253	1.18222	0.248698	k__Bacteria.p__Firmicutes	28	baseline-pain__baseline-abundances	1
-0.0350466	0.0758195	-0.462237	0.648074	k__Bacteria.p__Firmicutes.c__Bacilli	27	baseline-pain__baseline-abundances	1
-0.0350466	0.0758195	-0.462237	0.648074	k__Bacteria.p__Firmicutes.c__Bacilli.o__Lactobacillales	27	baseline-pain__baseline-abundances	1
-0.0424158	0.0783823	-0.54114	0.593399	k__Bacteria.p__Firmicutes.c__Bacilli.o__Lactobacillales.f__Streptococcaceae	27	baseline-pain__baseline-abundances	1
-0.0430411	0.0784311	-0.548777	0.588228	k__Bacteria.p__Firmicutes.c__Bacilli.o__Lactobacillales.f__Streptococcaceae.g__Streptococcus	27	baseline-pain__baseline-abundances	1
0.040742	0.0496899	0.819926	0.420327	k__Bacteria.p__Firmicutes.c__Bacilli.o__Lactobacillales.f__Streptococcaceae.g__Streptococcus.s__Streptococcus_parasanguinis	14	baseline-pain__baseline-abundances	1
-0.00881075	0.0525714	-0.167596	0.868305	k__Bacteria.p__Firmicutes.c__Bacilli.o__Lactobacillales.f__Streptococcaceae.g__Streptococcus.s__Streptococcus_salivarius	23	baseline-pain__baseline-abundances	1
-0.047308	0.0364496	-1.2979	0.206657	k__Bacteria.p__Firmicutes.c__Bacilli.o__Lactobacillales.f__Streptococcaceae.g__Streptococcus.s__Streptococcus_thermophilus	12	baseline-pain__baseline-abundances	1
0.0745111	0.153721	0.484716	0.632273	k__Bacteria.p__Firmicutes.c__Clostridia	28	baseline-pain__baseline-abundances	1
0.0745111	0.153721	0.484716	0.632273	k__Bacteria.p__Firmicutes.c__Clostridia.o__Clostridiales	28	baseline-pain__baseline-abundances	1
-0.0328626	0.057102	-0.575507	0.570305	k__Bacteria.p__Firmicutes.c__Clostridia.o__Clostridiales.f__Clostridiaceae	24	baseline-pain__baseline-abundances	1
-0.0440753	0.0496978	-0.886866	0.383952	k__Bacteria.p__Firmicutes.c__Clostridia.o__Clostridiales.f__Clostridiaceae.g__Clostridium	23	baseline-pain__baseline-abundances	1
-0.0311387	0.0474946	-0.655626	0.518301	k__Bacteria.p__Firmicutes.c__Clostridia.o__Clostridiales.f__Clostridiaceae.g__Clostridium.s__Clostridium_sp_CAG_58	21	baseline-pain__baseline-abundances	1
-0.0232907	0.0482102	-0.483107	0.633398	k__Bacteria.p__Firmicutes.c__Clostridia.o__Clostridiales.f__Clostridiaceae.g__Hungatella	14	baseline-pain__baseline-abundances	1
-0.0232907	0.0482102	-0.483107	0.633398	k__Bacteria.p__Firmicutes.c__Clostridia.o__Clostridiales.f__Clostridiaceae.g__Hungatella.s__Hungatella_hathewayi	14	baseline-pain__baseline-abundances	1
-0.0323182	0.0541138	-0.597227	0.555949	k__Bacteria.p__Firmicutes.c__Clostridia.o__Clostridiales.f__Clostridiales_unclassified	22	baseline-pain__baseline-abundances	1
-0.0100952	0.0503392	-0.200543	0.842746	k__Bacteria.p__Firmicutes.c__Clostridia.o__Clostridiales.f__Clostridiales_unclassified.g__Intestinimonas	17	baseline-pain__baseline-abundances	1
-0.0100952	0.0503392	-0.200543	0.842746	k__Bacteria.p__Firmicutes.c__Clostridia.o__Clostridiales.f__Clostridiales_unclassified.g__Intestinimonas.s__Intestinimonas_butyriciproducens	17	baseline-pain__baseline-abundances	1
0.0122524	0.0498724	0.245676	0.808022	k__Bacteria.p__Firmicutes.c__Clostridia.o__Clostridiales.f__Clostridiales_unclassified.g__Lawsonibacter	11	baseline-pain__baseline-abundances	1
0.0122524	0.0498724	0.245676	0.808022	k__Bacteria.p__Firmicutes.c__Clostridia.o__Clostridiales.f__Clostridiales_unclassified.g__Lawsonibacter.s__Lawsonibacter_asaccharolyticus	11	baseline-pain__baseline-abundances	1
-0.0026524	0.0431834	-0.0614218	0.951532	k__Bacteria.p__Firmicutes.c__Clostridia.o__Clostridiales.f__Clostridiales_unclassified.g__Monoglobus	14	baseline-pain__baseline-abundances	1
-0.0026524	0.0431834	-0.0614218	0.951532	k__Bacteria.p__Firmicutes.c__Clostridia.o__Clostridiales.f__Clostridiales_unclassified.g__Monoglobus.s__Monoglobus_pectinilyticus	14	baseline-pain__baseline-abundances	1
0.0259137	0.0822711	0.314979	0.7555	k__Bacteria.p__Firmicutes.c__Clostridia.o__Clostridiales.f__Eubacteriaceae	27	baseline-pain__baseline-abundances	1
0.0259137	0.0822711	0.314979	0.7555	k__Bacteria.p__Firmicutes.c__Clostridia.o__Clostridiales.f__Eubacteriaceae.g__Eubacterium	27	baseline-pain__baseline-abundances	1
-0.0295742	0.0450878	-0.655925	0.518112	k__Bacteria.p__Firmicutes.c__Clostridia.o__Clostridiales.f__Eubacteriaceae.g__Eubacterium.s__Eubacterium_eligens	19	baseline-pain__baseline-abundances	1
0.00275465	0.0907377	0.0303584	0.976032	k__Bacteria.p__Firmicutes.c__Clostridia.o__Clostridiales.f__Eubacteriaceae.g__Eubacterium.s__Eubacterium_hallii	27	baseline-pain__baseline-abundances	1
-0.0323365	0.0465197	-0.695113	0.49366	k__Bacteria.p__Firmicutes.c__Clostridia.o__Clostridiales.f__Eubacteriaceae.g__Eubacterium.s__Eubacterium_ramulus	11	baseline-pain__baseline-abundances	1
0.00361954	0.0325615	0.11116	0.912414	k__Bacteria.p__Firmicutes.c__Clostridia.o__Clostridiales.f__Eubacteriaceae.g__Eubacterium.s__Eubacterium_sp_CAG_180	11	baseline-pain__baseline-abundances	1
0.013741	0.0451416	0.304397	0.763449	k__Bacteria.p__Firmicutes.c__Clostridia.o__Clostridiales.f__Eubacteriaceae.g__Eubacterium.s__Eubacterium_sp_CAG_38	17	baseline-pain__baseline-abundances	1
0.0193693	0.177851	0.108907	0.914182	k__Bacteria.p__Firmicutes.c__Clostridia.o__Clostridiales.f__Lachnospiraceae	28	baseline-pain__baseline-abundances	1
-0.027735	0.0941498	-0.294584	0.770845	k__Bacteria.p__Firmicutes.c__Clostridia.o__Clostridiales.f__Lachnospiraceae.g__Anaerostipes	27	baseline-pain__baseline-abundances	1
-0.027546	0.0941543	-0.292562	0.772371	k__Bacteria.p__Firmicutes.c__Clostridia.o__Clostridiales.f__Lachnospiraceae.g__Anaerostipes.s__Anaerostipes_hadrus	27	baseline-pain__baseline-abundances	1
0.071828	0.21848	0.328762	0.745187	k__Bacteria.p__Firmicutes.c__Clostridia.o__Clostridiales.f__Lachnospiraceae.g__Blautia	28	baseline-pain__baseline-abundances	1
0.0413277	0.0858156	0.481588	0.634461	k__Bacteria.p__Firmicutes.c__Clostridia.o__Clostridiales.f__Lachnospiraceae.g__Blautia.s__Blautia_obeum	27	baseline-pain__baseline-abundances	1
-0.0537823	0.0573132	-0.938393	0.357391	k__Bacteria.p__Firmicutes.c__Clostridia.o__Clostridiales.f__Lachnospiraceae.g__Blautia.s__Blautia_wexlerae	24	baseline-pain__baseline-abundances	1
0.0869878	0.0396518	2.19379	0.0381733	k__Bacteria.p__Firmicutes.c__Clostridia.o__Clostridiales.f__Lachnospiraceae.g__Blautia.s__Ruminococcus_gnavus	13	baseline-pain__baseline-abundances	1
-0.055726	0.0525412	-1.06062	0.299422	k__Bacteria.p__Firmicutes.c__Clostridia.o__Clostridiales.f__Lachnospiraceae.g__Blautia.s__Ruminococcus_torques	25	baseline-pain__baseline-abundances	1
0.0510791	0.0421107	1.21297	0.236945	k__Bacteria.p__Firmicutes.c__Clostridia.o__Clostridiales.f__Lachnospiraceae.g__Coprococcus	22	baseline-pain__baseline-abundances	1
-0.0205557	0.0460872	-0.446017	0.659583	k__Bacteria.p__Firmicutes.c__Clostridia.o__Clostridiales.f__Lachnospiraceae.g__Coprococcus.s__Coprococcus_catus	16	baseline-pain__baseline-abundances	1
0.0701008	0.0369822	1.89553	0.0701284	k__Bacteria.p__Firmicutes.c__Clostridia.o__Clostridiales.f__Lachnospiraceae.g__Coprococcus.s__Coprococcus_comes	20	baseline-pain__baseline-abundances	1
0.0322066	0.0545351	0.590567	0.560331	k__Bacteria.p__Firmicutes.c__Clostridia.o__Clostridiales.f__Lachnospiraceae.g__Dorea	25	baseline-pain__baseline-abundances	1
0.0473904	0.0567065	0.835714	0.411559	k__Bacteria.p__Firmicutes.c__Clostridia.o__Clostridiales.f__Lachnospiraceae.g__Dorea.s__Dorea_formicigenerans	24	baseline-pain__baseline-abundances	1
0.0374002	0.048536	0.770566	0.448484	k__Bacteria.p__Firmicutes.c__Clostridia.o__Clostridiales.f__Lachnospiraceae.g__Dorea.s__Dorea_longicatena	24	baseline-pain__baseline-abundances	1
-0.0231231	0.0474287	-0.487534	0.630304	k__Bacteria.p__Firmicutes.c__Clostridia.o__Clostridiales.f__Lachnospiraceae.g__Eisenbergiella	12	baseline-pain__baseline-abundances	1
0.0179195	0.0544518	0.329088	0.744943	k__Bacteria.p__Firmicutes.c__Clostridia.o__Clostridiales.f__Lachnospiraceae.g__Fusicatenibacter	26	baseline-pain__baseline-abundances	1
0.0179195	0.0544518	0.329088	0.744943	k__Bacteria.p__Firmicutes.c__Clostridia.o__Clostridiales.f__Lachnospiraceae.g__Fusicatenibacter.s__Fusicatenibacter_saccharivorans	26	baseline-pain__baseline-abundances	1
0.00376758	0.0420809	0.0895319	0.929402	k__Bacteria.p__Firmicutes.c__Clostridia.o__Clostridiales.f__Lachnospiraceae.g__Lachnoclostridium	14	baseline-pain__baseline-abundances	1
-0.00920101	0.0462509	-0.198937	0.843988	k__Bacteria.p__Firmicutes.c__Clostridia.o__Clostridiales.f__Lachnospiraceae.g__Lachnoclostridium.s__Clostridium_symbiosum	11	baseline-pain__baseline-abundances	1
-0.0425491	0.0404877	-1.05091	0.303765	k__Bacteria.p__Firmicutes.c__Clostridia.o__Clostridiales.f__Lachnospiraceae.g__Lachnospira	14	baseline-pain__baseline-abundances	1
0.0217003	0.045315	0.478876	0.636361	k__Bacteria.p__Firmicutes.c__Clostridia.o__Clostridiales.f__Lachnospiraceae.g__Lachnospiraceae_unclassified	23	baseline-pain__baseline-abundances	1
0.0217003	0.045315	0.478876	0.636361	k__Bacteria.p__Firmicutes.c__Clostridia.o__Clostridiales.f__Lachnospiraceae.g__Lachnospiraceae_unclassified.s__Eubacterium_rectale	23	baseline-pain__baseline-abundances	1
-0.0425491	0.0404877	-1.05091	0.303765	k__Bacteria.p__Firmicutes.c__Clostridia.o__Clostridiales.f__Lachnospiraceae.g__Lachnospira.s__Lachnospira_pectinoschiza	14	baseline-pain__baseline-abundances	1
0.044977	0.0618457	0.727246	0.47411	k__Bacteria.p__Firmicutes.c__Clostridia.o__Clostridiales.f__Lachnospiraceae.g__Roseburia	26	baseline-pain__baseline-abundances	1
0.0600861	0.0395486	1.5193	0.141753	k__Bacteria.p__Firmicutes.c__Clostridia.o__Clostridiales.f__Lachnospiraceae.g__Roseburia.s__Roseburia_faecis	22	baseline-pain__baseline-abundances	1
0.0715377	0.0590443	1.21159	0.237463	k__Bacteria.p__Firmicutes.c__Clostridia.o__Clostridiales.f__Lachnospiraceae.g__Roseburia.s__Roseburia_hominis	24	baseline-pain__baseline-abundances	1
-0.030351	0.0390342	-0.77755	0.444432	k__Bacteria.p__Firmicutes.c__Clostridia.o__Clostridiales.f__Lachnospiraceae.g__Roseburia.s__Roseburia_intestinalis	17	baseline-pain__baseline-abundances	1
-0.00252378	0.0402573	-0.0626912	0.950532	k__Bacteria.p__Firmicutes.c__Clostridia.o__Clostridiales.f__Lachnospiraceae.g__Roseburia.s__Roseburia_inulinivorans	15	baseline-pain__baseline-abundances	1
0.0287152	0.0447876	0.641142	0.527506	k__Bacteria.p__Firmicutes.c__Clostridia.o__Clostridiales.f__Oscillospiraceae	24	baseline-pain__baseline-abundances	1
0.0287152	0.0447876	0.641142	0.527506	k__Bacteria.p__Firmicutes.c__Clostridia.o__Clostridiales.f__Oscillospiraceae.g__Oscillibacter	24	baseline-pain__baseline-abundances	1
0.0156267	0.0436868	0.357699	0.723695	k__Bacteria.p__Firmicutes.c__Clostridia.o__Clostridiales.f__Oscillospiraceae.g__Oscillibacter.s__Oscillibacter_sp_57_20	23	baseline-pain__baseline-abundances	1
0.0640764	0.0357357	1.79306	0.0855763	k__Bacteria.p__Firmicutes.c__Clostridia.o__Clostridiales.f__Oscillospiraceae.g__Oscillibacter.s__Oscillibacter_sp_CAG_241	18	baseline-pain__baseline-abundances	1
0.0209572	0.0746692	0.280667	0.781371	k__Bacteria.p__Firmicutes.c__Clostridia.o__Clostridiales.f__Ruminococcaceae	27	baseline-pain__baseline-abundances	1
-0.036034	0.0462976	-0.778312	0.443991	k__Bacteria.p__Firmicutes.c__Clostridia.o__Clostridiales.f__Ruminococcaceae.g__Agathobaculum	22	baseline-pain__baseline-abundances	1
-0.036034	0.0462976	-0.778312	0.443991	k__Bacteria.p__Firmicutes.c__Clostridia.o__Clostridiales.f__Ruminococcaceae.g__Agathobaculum.s__Agathobaculum_butyriciproducens	22	baseline-pain__baseline-abundances	1
0.0336347	0.0462392	0.727407	0.474013	k__Bacteria.p__Firmicutes.c__Clostridia.o__Clostridiales.f__Ruminococcaceae.g__Anaerotruncus	18	baseline-pain__baseline-abundances	1
0.0342811	0.0466378	0.735048	0.469432	k__Bacteria.p__Firmicutes.c__Clostridia.o__Clostridiales.f__Ruminococcaceae.g__Anaerotruncus.s__Anaerotruncus_colihominis	18	baseline-pain__baseline-abundances	1
0.0126918	0.0805226	0.157617	0.876077	k__Bacteria.p__Firmicutes.c__Clostridia.o__Clostridiales.f__Ruminococcaceae.g__Faecalibacterium	27	baseline-pain__baseline-abundances	1
0.0126918	0.0805226	0.157617	0.876077	k__Bacteria.p__Firmicutes.c__Clostridia.o__Clostridiales.f__Ruminococcaceae.g__Faecalibacterium.s__Faecalibacterium_prausnitzii	27	baseline-pain__baseline-abundances	1
-0.0267661	0.0508374	-0.526505	0.60337	k__Bacteria.p__Firmicutes.c__Clostridia.o__Clostridiales.f__Ruminococcaceae.g__Flavonifractor	22	baseline-pain__baseline-abundances	1
-0.0267661	0.0508374	-0.526505	0.60337	k__Bacteria.p__Firmicutes.c__Clostridia.o__Clostridiales.f__Ruminococcaceae.g__Flavonifractor.s__Flavonifractor_plautii	22	baseline-pain__baseline-abundances	1
0.0773402	0.0429521	1.80061	0.0843455	k__Bacteria.p__Firmicutes.c__Clostridia.o__Clostridiales.f__Ruminococcaceae.g__Gemmiger	21	baseline-pain__baseline-abundances	1
0.0773402	0.0429521	1.80061	0.0843455	k__Bacteria.p__Firmicutes.c__Clostridia.o__Clostridiales.f__Ruminococcaceae.g__Gemmiger.s__Gemmiger_formicilis	21	baseline-pain__baseline-abundances	1
-0.0517767	0.0578231	-0.895432	0.379449	k__Bacteria.p__Firmicutes.c__Clostridia.o__Clostridiales.f__Ruminococcaceae.g__Ruminococcaceae_unclassified	26	baseline-pain__baseline-abundances	1
0.00460469	0.0474884	0.0969647	0.92356	k__Bacteria.p__Firmicutes.c__Clostridia.o__Clostridiales.f__Ruminococcaceae.g__Ruminococcaceae_unclassified.s__Clostridium_leptum	20	baseline-pain__baseline-abundances	1
0.00390664	0.0359053	0.108804	0.914263	k__Bacteria.p__Firmicutes.c__Clostridia.o__Clostridiales.f__Ruminococcaceae.g__Ruminococcaceae_unclassified.s__Eubacterium_siraeum	20	baseline-pain__baseline-abundances	1
0.0146452	0.0545227	0.268606	0.790528	k__Bacteria.p__Firmicutes.c__Clostridia.o__Clostridiales.f__Ruminococcaceae.g__Ruminococcus	26	baseline-pain__baseline-abundances	1
-0.0235463	0.044056	-0.534463	0.597938	k__Bacteria.p__Firmicutes.c__Clostridia.o__Clostridiales.f__Ruminococcaceae.g__Ruminococcus.s__Ruminococcus_bicirculans	23	baseline-pain__baseline-abundances	1
0.0238508	0.0347575	0.686205	0.49916	k__Bacteria.p__Firmicutes.c__Clostridia.o__Clostridiales.f__Ruminococcaceae.g__Ruminococcus.s__Ruminococcus_bromii	21	baseline-pain__baseline-abundances	1
-0.0613356	0.0361285	-1.69771	0.102494	k__Bacteria.p__Firmicutes.c__Clostridia.o__Clostridiales.f__Ruminococcaceae.g__Ruminococcus.s__Ruminococcus_lactaris	12	baseline-pain__baseline-abundances	1
0.0251101	0.0582889	0.430787	0.670467	k__Bacteria.p__Firmicutes.c__Clostridia.o__Clostridiales.f__Ruminococcaceae.g__Ruthenibacterium	25	baseline-pain__baseline-abundances	1
0.0251101	0.0582889	0.430787	0.670467	k__Bacteria.p__Firmicutes.c__Clostridia.o__Clostridiales.f__Ruminococcaceae.g__Ruthenibacterium.s__Ruthenibacterium_lactatiformans	25	baseline-pain__baseline-abundances	1
0.0149855	0.0451102	0.332197	0.742624	k__Bacteria.p__Firmicutes.c__Erysipelotrichia	16	baseline-pain__baseline-abundances	1
0.0149855	0.0451102	0.332197	0.742624	k__Bacteria.p__Firmicutes.c__Erysipelotrichia.o__Erysipelotrichales	16	baseline-pain__baseline-abundances	1
0.0149855	0.0451102	0.332197	0.742624	k__Bacteria.p__Firmicutes.c__Erysipelotrichia.o__Erysipelotrichales.f__Erysipelotrichaceae	16	baseline-pain__baseline-abundances	1
0.0468809	0.0487905	0.96086	0.346204	k__Bacteria.p__Firmicutes.c__Firmicutes_unclassified	23	baseline-pain__baseline-abundances	1
0.0468809	0.0487905	0.96086	0.346204	k__Bacteria.p__Firmicutes.c__Firmicutes_unclassified.o__Firmicutes_unclassified	23	baseline-pain__baseline-abundances	1
0.0468809	0.0487905	0.96086	0.346204	k__Bacteria.p__Firmicutes.c__Firmicutes_unclassified.o__Firmicutes_unclassified.f__Firmicutes_unclassified	23	baseline-pain__baseline-abundances	1
0.0468809	0.0487905	0.96086	0.346204	k__Bacteria.p__Firmicutes.c__Firmicutes_unclassified.o__Firmicutes_unclassified.f__Firmicutes_unclassified.g__Firmicutes_unclassified	23	baseline-pain__baseline-abundances	1
0.075421	0.0408336	1.84703	0.0771083	k__Bacteria.p__Firmicutes.c__Firmicutes_unclassified.o__Firmicutes_unclassified.f__Firmicutes_unclassified.g__Firmicutes_unclassified.s__Firmicutes_bacterium_CAG_110	11	baseline-pain__baseline-abundances	1
-0.0326507	0.0384567	-0.849024	0.404257	k__Bacteria.p__Firmicutes.c__Firmicutes_unclassified.o__Firmicutes_unclassified.f__Firmicutes_unclassified.g__Firmicutes_unclassified.s__Firmicutes_bacterium_CAG_83	18	baseline-pain__baseline-abundances	1
-0.12363	0.0556021	-2.22347	0.0358529	k__Bacteria.p__Firmicutes.c__Negativicutes	24	baseline-pain__baseline-abundances	1
-0.0501557	0.0393621	-1.27422	0.214788	k__Bacteria.p__Firmicutes.c__Negativicutes.o__Acidaminococcales	14	baseline-pain__baseline-abundances	1
-0.0501557	0.0393621	-1.27422	0.214788	k__Bacteria.p__Firmicutes.c__Negativicutes.o__Acidaminococcales.f__Acidaminococcaceae	14	baseline-pain__baseline-abundances	1
-0.0503789	0.0390721	-1.28938	0.209554	k__Bacteria.p__Firmicutes.c__Negativicutes.o__Acidaminococcales.f__Acidaminococcaceae.g__Phascolarctobacterium	13	baseline-pain__baseline-abundances	1
-0.0314871	0.0409832	-0.768291	0.449808	k__Bacteria.p__Firmicutes.c__Negativicutes.o__Acidaminococcales.f__Acidaminococcaceae.g__Phascolarctobacterium.s__Phascolarctobacterium_faecium	12	baseline-pain__baseline-abundances	1
-0.0003518	0.0461201	-0.00762791	0.993977	k__Bacteria.p__Firmicutes.c__Negativicutes.o__Veillonellales	13	baseline-pain__baseline-abundances	1
-0.0003518	0.0461201	-0.00762791	0.993977	k__Bacteria.p__Firmicutes.c__Negativicutes.o__Veillonellales.f__Veillonellaceae	13	baseline-pain__baseline-abundances	1
0.000598536	0.0480069	0.0124677	0.990156	k__Bacteria.p__Firmicutes.c__Negativicutes.o__Veillonellales.f__Veillonellaceae.g__Dialister	12	baseline-pain__baseline-abundances	1
0.000598536	0.0480069	0.0124677	0.990156	k__Bacteria.p__Firmicutes.c__Negativicutes.o__Veillonellales.f__Veillonellaceae.g__Dialister.s__Dialister_invisus	12	baseline-pain__baseline-abundances	1
0.027378	0.0569988	0.480326	0.635344	k__Bacteria.p__Proteobacteria	26	baseline-pain__baseline-abundances	1
-0.0251315	0.0387933	-0.647831	0.523244	k__Bacteria.p__Proteobacteria.c__Betaproteobacteria	18	baseline-pain__baseline-abundances	1
-0.0251315	0.0387933	-0.647831	0.523244	k__Bacteria.p__Proteobacteria.c__Betaproteobacteria.o__Burkholderiales	18	baseline-pain__baseline-abundances	1
-0.0251218	0.038794	-0.647569	0.523411	k__Bacteria.p__Proteobacteria.c__Betaproteobacteria.o__Burkholderiales.f__Sutterellaceae	18	baseline-pain__baseline-abundances	1
-0.025448	0.0374362	-0.67977	0.503155	k__Bacteria.p__Proteobacteria.c__Betaproteobacteria.o__Burkholderiales.f__Sutterellaceae.g__Parasutterella	17	baseline-pain__baseline-abundances	1
-0.025448	0.0374362	-0.67977	0.503155	k__Bacteria.p__Proteobacteria.c__Betaproteobacteria.o__Burkholderiales.f__Sutterellaceae.g__Parasutterella.s__Parasutterella_excrementihominis	17	baseline-pain__baseline-abundances	1
-0.0114498	0.0540041	-0.212018	0.833883	k__Bacteria.p__Proteobacteria.c__Betaproteobacteria.o__Burkholderiales.f__Sutterellaceae.g__Turicimonas	12	baseline-pain__baseline-abundances	1
-0.0114498	0.0540041	-0.212018	0.833883	k__Bacteria.p__Proteobacteria.c__Betaproteobacteria.o__Burkholderiales.f__Sutterellaceae.g__Turicimonas.s__Turicimonas_muris	12	baseline-pain__baseline-abundances	1
0.0598501	0.0465831	1.2848	0.211123	k__Bacteria.p__Proteobacteria.c__Deltaproteobacteria	21	baseline-pain__baseline-abundances	1
0.0598501	0.0465831	1.2848	0.211123	k__Bacteria.p__Proteobacteria.c__Deltaproteobacteria.o__Desulfovibrionales	21	baseline-pain__baseline-abundances	1
0.0598501	0.0465831	1.2848	0.211123	k__Bacteria.p__Proteobacteria.c__Deltaproteobacteria.o__Desulfovibrionales.f__Desulfovibrionaceae	21	baseline-pain__baseline-abundances	1
0.0606643	0.0468092	1.29599	0.207304	k__Bacteria.p__Proteobacteria.c__Deltaproteobacteria.o__Desulfovibrionales.f__Desulfovibrionaceae.g__Bilophila	21	baseline-pain__baseline-abundances	1
0.0606643	0.0468092	1.29599	0.207304	k__Bacteria.p__Proteobacteria.c__Deltaproteobacteria.o__Desulfovibrionales.f__Desulfovibrionaceae.g__Bilophila.s__Bilophila_wadsworthia	21	baseline-pain__baseline-abundances	1
0.00939817	0.0366684	0.256302	0.799902	k__Bacteria.p__Proteobacteria.c__Gammaproteobacteria	10	baseline-pain__baseline-abundances	1
0.00941878	0.0367443	0.256333	0.799878	k__Bacteria.p__Proteobacteria.c__Gammaproteobacteria.o__Enterobacterales	10	baseline-pain__baseline-abundances	1
0.00941878	0.0367443	0.256333	0.799878	k__Bacteria.p__Proteobacteria.c__Gammaproteobacteria.o__Enterobacterales.f__Enterobacteriaceae	10	baseline-pain__baseline-abundances	1
-0.0195635	0.0397011	-0.492771	0.626653	k__Bacteria.p__Proteobacteria.c__Proteobacteria_unclassified	14	baseline-pain__baseline-abundances	1
-0.0195635	0.0397011	-0.492771	0.626653	k__Bacteria.p__Proteobacteria.c__Proteobacteria_unclassified.o__Proteobacteria_unclassified	14	baseline-pain__baseline-abundances	1
-0.0195635	0.0397011	-0.492771	0.626653	k__Bacteria.p__Proteobacteria.c__Proteobacteria_unclassified.o__Proteobacteria_unclassified.f__Proteobacteria_unclassified	14	baseline-pain__baseline-abundances	1
-0.0195635	0.0397011	-0.492771	0.626653	k__Bacteria.p__Proteobacteria.c__Proteobacteria_unclassified.o__Proteobacteria_unclassified.f__Proteobacteria_unclassified.g__Proteobacteria_unclassified	14	baseline-pain__baseline-abundances	1
-0.0195635	0.0397011	-0.492771	0.626653	k__Bacteria.p__Proteobacteria.c__Proteobacteria_unclassified.o__Proteobacteria_unclassified.f__Proteobacteria_unclassified.g__Proteobacteria_unclassified.s__Proteobacteria_bacterium_CAG_139	14	baseline-pain__baseline-abundances	1
0.0108092	0.0360831	0.299565	0.767088	k__Bacteria.p__Verrucomicrobia	11	baseline-pain__baseline-abundances	1
0.0108092	0.0360831	0.299565	0.767088	k__Bacteria.p__Verrucomicrobia.c__Verrucomicrobiae	11	baseline-pain__baseline-abundances	1
0.0108092	0.0360831	0.299565	0.767088	k__Bacteria.p__Verrucomicrobia.c__Verrucomicrobiae.o__Verrucomicrobiales	11	baseline-pain__baseline-abundances	1
0.0108092	0.0360831	0.299565	0.767088	k__Bacteria.p__Verrucomicrobia.c__Verrucomicrobiae.o__Verrucomicrobiales.f__Akkermansiaceae	11	baseline-pain__baseline-abundances	1
0.0108092	0.0360831	0.299565	0.767088	k__Bacteria.p__Verrucomicrobia.c__Verrucomicrobiae.o__Verrucomicrobiales.f__Akkermansiaceae.g__Akkermansia	11	baseline-pain__baseline-abundances	1
0.0108092	0.0360831	0.299565	0.767088	k__Bacteria.p__Verrucomicrobia.c__Verrucomicrobiae.o__Verrucomicrobiales.f__Akkermansiaceae.g__Akkermansia.s__Akkermansia_muciniphila	11	baseline-pain__baseline-abundances	1
-751.641	672.863	-1.11708	0.27502	k__Bacteria	28	delta-pain__baseline-abundances	1
-0.0338641	0.239246	-0.141545	0.888621	k__Bacteria.p__Actinobacteria	28	delta-pain__baseline-abundances	1
-0.0871488	0.076358	-1.14132	0.264998	k__Bacteria.p__Actinobacteria.c__Actinobacteria	27	delta-pain__baseline-abundances	1
-0.0864885	0.076265	-1.13405	0.267973	k__Bacteria.p__Actinobacteria.c__Actinobacteria.o__Bifidobacteriales	27	delta-pain__baseline-abundances	1
-0.0864885	0.076265	-1.13405	0.267973	k__Bacteria.p__Actinobacteria.c__Actinobacteria.o__Bifidobacteriales.f__Bifidobacteriaceae	27	delta-pain__baseline-abundances	1
-0.0865644	0.0762665	-1.13503	0.267573	k__Bacteria.p__Actinobacteria.c__Actinobacteria.o__Bifidobacteriales.f__Bifidobacteriaceae.g__Bifidobacterium	27	delta-pain__baseline-abundances	1
0.0269063	0.0339517	0.792488	0.43584	k__Bacteria.p__Actinobacteria.c__Actinobacteria.o__Bifidobacteriales.f__Bifidobacteriaceae.g__Bifidobacterium.s__Bifidobacterium_adolescentis	18	delta-pain__baseline-abundances	1
-0.077494	0.0309407	-2.5046	0.019454	k__Bacteria.p__Actinobacteria.c__Actinobacteria.o__Bifidobacteriales.f__Bifidobacteriaceae.g__Bifidobacterium.s__Bifidobacterium_bifidum	12	delta-pain__baseline-abundances	1
0.000944159	0.063326	0.0149095	0.988228	k__Bacteria.p__Actinobacteria.c__Actinobacteria.o__Bifidobacteriales.f__Bifidobacteriaceae.g__Bifidobacterium.s__Bifidobacterium_longum	26	delta-pain__baseline-abundances	1
-0.0843847	0.0361582	-2.33376	0.0283108	k__Bacteria.p__Actinobacteria.c__Actinobacteria.o__Bifidobacteriales.f__Bifidobacteriaceae.g__Bifidobacterium.s__Bifidobacterium_pseudocatenulatum	21	delta-pain__baseline-abundances	1
0.0175857	0.124332	0.141442	0.888702	k__Bacteria.p__Actinobacteria.c__Coriobacteriia	28	delta-pain__baseline-abundances	1
-0.00445733	0.0553551	-0.0805224	0.936489	k__Bacteria.p__Actinobacteria.c__Coriobacteriia.o__Coriobacteriales	25	delta-pain__baseline-abundances	1
-0.00513692	0.0552974	-0.0928962	0.926757	k__Bacteria.p__Actinobacteria.c__Coriobacteriia.o__Coriobacteriales.f__Coriobacteriaceae	25	delta-pain__baseline-abundances	1
-0.00519239	0.0553162	-0.0938674	0.925994	k__Bacteria.p__Actinobacteria.c__Coriobacteriia.o__Coriobacteriales.f__Coriobacteriaceae.g__Collinsella	25	delta-pain__baseline-abundances	1
0.000320612	0.0443664	0.00722646	0.994294	k__Bacteria.p__Actinobacteria.c__Coriobacteriia.o__Coriobacteriales.f__Coriobacteriaceae.g__Collinsella.s__Collinsella_aerofaciens	22	delta-pain__baseline-abundances	1
0.00333413	0.0523086	0.0637396	0.949706	k__Bacteria.p__Actinobacteria.c__Coriobacteriia.o__Coriobacteriales.f__Coriobacteriaceae.g__Collinsella.s__Collinsella_intestinalis	11	delta-pain__baseline-abundances	1
-0.0126193	0.0555634	-0.227115	0.822258	k__Bacteria.p__Actinobacteria.c__Coriobacteriia.o__Coriobacteriales.f__Coriobacteriaceae.g__Collinsella.s__Collinsella_stercoris	18	delta-pain__baseline-abundances	1
0.0037577	0.09971	0.0376863	0.97025	k__Bacteria.p__Actinobacteria.c__Coriobacteriia.o__Eggerthellales	27	delta-pain__baseline-abundances	1
0.0037577	0.09971	0.0376863	0.97025	k__Bacteria.p__Actinobacteria.c__Coriobacteriia.o__Eggerthellales.f__Eggerthellaceae	27	delta-pain__baseline-abundances	1
-0.0236126	0.0690172	-0.342127	0.735234	k__Bacteria.p__Actinobacteria.c__Coriobacteriia.o__Eggerthellales.f__Eggerthellaceae.g__Adlercreutzia	25	delta-pain__baseline-abundances	1
-0.0236126	0.0690172	-0.342127	0.735234	k__Bacteria.p__Actinobacteria.c__Coriobacteriia.o__Eggerthellales.f__Eggerthellaceae.g__Adlercreutzia.s__Adlercreutzia_equolifaciens	25	delta-pain__baseline-abundances	1
-0.0435222	0.0792864	-0.548924	0.588129	k__Bacteria.p__Actinobacteria.c__Coriobacteriia.o__Eggerthellales.f__Eggerthellaceae.g__Asaccharobacter	26	delta-pain__baseline-abundances	1
-0.0435222	0.0792864	-0.548924	0.588129	k__Bacteria.p__Actinobacteria.c__Coriobacteriia.o__Eggerthellales.f__Eggerthellaceae.g__Asaccharobacter.s__Asaccharobacter_celatus	26	delta-pain__baseline-abundances	1
-0.0825055	0.057808	-1.42723	0.166395	k__Bacteria.p__Actinobacteria.c__Coriobacteriia.o__Eggerthellales.f__Eggerthellaceae.g__Eggerthella	20	delta-pain__baseline-abundances	1
-0.0825055	0.057808	-1.42723	0.166395	k__Bacteria.p__Actinobacteria.c__Coriobacteriia.o__Eggerthellales.f__Eggerthellaceae.g__Eggerthella.s__Eggerthella_lenta	20	delta-pain__baseline-abundances	1
0.00509595	0.0715989	0.0711735	0.943849	k__Bacteria.p__Actinobacteria.c__Coriobacteriia.o__Eggerthellales.f__Eggerthellaceae.g__Gordonibacter	24	delta-pain__baseline-abundances	1
0.00509595	0.0715989	0.0711735	0.943849	k__Bacteria.p__Actinobacteria.c__Coriobacteriia.o__Eggerthellales.f__Eggerthellaceae.g__Gordonibacter.s__Gordonibacter_pamelaeae	24	delta-pain__baseline-abundances	1
0.209048	0.195644	1.06851	0.295921	k__Bacteria.p__Bacteroidetes	28	delta-pain__baseline-abundances	1
0.209048	0.195644	1.06851	0.295921	k__Bacteria.p__Bacteroidetes.c__Bacteroidia	28	delta-pain__baseline-abundances	1
0.209048	0.195644	1.06851	0.295921	k__Bacteria.p__Bacteroidetes.c__Bacteroidia.o__Bacteroidales	28	delta-pain__baseline-abundances	1
0.172927	0.192922	0.896357	0.378965	k__Bacteria.p__Bacteroidetes.c__Bacteroidia.o__Bacteroidales.f__Bacteroidaceae	28	delta-pain__baseline-abundances	1
0.172927	0.192922	0.896357	0.378965	k__Bacteria.p__Bacteroidetes.c__Bacteroidia.o__Bacteroidales.f__Bacteroidaceae.g__Bacteroides	28	delta-pain__baseline-abundances	1
-0.0113694	0.0430108	-0.264339	0.793775	k__Bacteria.p__Bacteroidetes.c__Bacteroidia.o__Bacteroidales.f__Bacteroidaceae.g__Bacteroides.s__Bacteroides_caccae	20	delta-pain__baseline-abundances	1
0.00452372	0.0416283	0.108669	0.914368	k__Bacteria.p__Bacteroidetes.c__Bacteroidia.o__Bacteroidales.f__Bacteroidaceae.g__Bacteroides.s__Bacteroides_fragilis	14	delta-pain__baseline-abundances	1
0.0218355	0.0428583	0.50948	0.615069	k__Bacteria.p__Bacteroidetes.c__Bacteroidia.o__Bacteroidales.f__Bacteroidaceae.g__Bacteroides.s__Bacteroides_ovatus	19	delta-pain__baseline-abundances	1
0.0393621	0.0402026	0.979092	0.337302	k__Bacteria.p__Bacteroidetes.c__Bacteroidia.o__Bacteroidales.f__Bacteroidaceae.g__Bacteroides.s__Bacteroides_stercoris	15	delta-pain__baseline-abundances	1
0.0270363	0.0502397	0.538146	0.595432	k__Bacteria.p__Bacteroidetes.c__Bacteroidia.o__Bacteroidales.f__Bacteroidaceae.g__Bacteroides.s__Bacteroides_thetaiotaomicron	23	delta-pain__baseline-abundances	1
0.0652561	0.0392687	1.66178	0.109565	k__Bacteria.p__Bacteroidetes.c__Bacteroidia.o__Bacteroidales.f__Bacteroidaceae.g__Bacteroides.s__Bacteroides_uniformis	22	delta-pain__baseline-abundances	1
0.026759	0.0485909	0.550701	0.586929	k__Bacteria.p__Bacteroidetes.c__Bacteroidia.o__Bacteroidales.f__Bacteroidaceae.g__Bacteroides.s__Bacteroides_vulgatus	23	delta-pain__baseline-abundances	1
-0.00450702	0.0423961	-0.106307	0.916222	k__Bacteria.p__Bacteroidetes.c__Bacteroidia.o__Bacteroidales.f__Bacteroidaceae.g__Bacteroides.s__Bacteroides_xylanisolvens	14	delta-pain__baseline-abundances	1
0.14225	0.0305239	4.6603	9.85056e-05	k__Bacteria.p__Bacteroidetes.c__Bacteroidia.o__Bacteroidales.f__Barnesiellaceae	15	delta-pain__baseline-abundances	0.103027
0.0457353	0.0416063	1.09924	0.282569	k__Bacteria.p__Bacteroidetes.c__Bacteroidia.o__Bacteroidales.f__Odoribacteraceae	18	delta-pain__baseline-abundances	1
0.0404077	0.0401786	1.0057	0.324591	k__Bacteria.p__Bacteroidetes.c__Bacteroidia.o__Bacteroidales.f__Odoribacteraceae.g__Odoribacter	17	delta-pain__baseline-abundances	1
0.0404077	0.0401786	1.0057	0.324591	k__Bacteria.p__Bacteroidetes.c__Bacteroidia.o__Bacteroidales.f__Odoribacteraceae.g__Odoribacter.s__Odoribacter_splanchnicus	17	delta-pain__baseline-abundances	1
0.072985	0.0341058	2.13996	0.0427295	k__Bacteria.p__Bacteroidetes.c__Bacteroidia.o__Bacteroidales.f__Prevotellaceae	14	delta-pain__baseline-abundances	1
0.0418861	0.0391076	1.07105	0.294801	k__Bacteria.p__Bacteroidetes.c__Bacteroidia.o__Bacteroidales.f__Prevotellaceae.g__Prevotella	10	delta-pain__baseline-abundances	1
0.0924731	0.0749944	1.23307	0.229492	k__Bacteria.p__Bacteroidetes.c__Bacteroidia.o__Bacteroidales.f__Rikenellaceae	27	delta-pain__baseline-abundances	1
0.0924731	0.0749944	1.23307	0.229492	k__Bacteria.p__Bacteroidetes.c__Bacteroidia.o__Bacteroidales.f__Rikenellaceae.g__Alistipes	27	delta-pain__baseline-abundances	1
0.0187748	0.0518173	0.362326	0.720279	k__Bacteria.p__Bacteroidetes.c__Bacteroidia.o__Bacteroidales.f__Rikenellaceae.g__Alistipes.s__Alistipes_finegoldii	24	delta-pain__baseline-abundances	1
0.0763213	0.0360298	2.11828	0.0446982	k__Bacteria.p__Bacteroidetes.c__Bacteroidia.o__Bacteroidales.f__Rikenellaceae.g__Alistipes.s__Alistipes_putredinis	22	delta-pain__baseline-abundances	1
0.0613548	0.0400597	1.53159	0.138701	k__Bacteria.p__Bacteroidetes.c__Bacteroidia.o__Bacteroidales.f__Rikenellaceae.g__Alistipes.s__Alistipes_shahii	19	delta-pain__baseline-abundances	1
0.0386511	0.0854265	0.452448	0.65501	k__Bacteria.p__Bacteroidetes.c__Bacteroidia.o__Bacteroidales.f__Tannerellaceae	27	delta-pain__baseline-abundances	1
0.0386511	0.0854265	0.452448	0.65501	k__Bacteria.p__Bacteroidetes.c__Bacteroidia.o__Bacteroidales.f__Tannerellaceae.g__Parabacteroides	27	delta-pain__baseline-abundances	1
0.0160775	0.0566455	0.283827	0.778978	k__Bacteria.p__Bacteroidetes.c__Bacteroidia.o__Bacteroidales.f__Tannerellaceae.g__Parabacteroides.s__Parabacteroides_distasonis	25	delta-pain__baseline-abundances	1
0.0790672	0.0389552	2.0297	0.0536148	k__Bacteria.p__Bacteroidetes.c__Bacteroidia.o__Bacteroidales.f__Tannerellaceae.g__Parabacteroides.s__Parabacteroides_merdae	20	delta-pain__baseline-abundances	1
-0.100267	0.506264	-0.198054	0.844671	k__Bacteria.p__Firmicutes	28	delta-pain__baseline-abundances	1
-0.144774	0.0797057	-1.81635	0.0818284	k__Bacteria.p__Firmicutes.c__Bacilli	27	delta-pain__baseline-abundances	1
-0.144774	0.0797057	-1.81635	0.0818284	k__Bacteria.p__Firmicutes.c__Bacilli.o__Lactobacillales	27	delta-pain__baseline-abundances	1
-0.152768	0.082316	-1.85587	0.0757935	k__Bacteria.p__Firmicutes.c__Bacilli.o__Lactobacillales.f__Streptococcaceae	27	delta-pain__baseline-abundances	1
-0.152463	0.0824141	-1.84996	0.0766699	k__Bacteria.p__Firmicutes.c__Bacilli.o__Lactobacillales.f__Streptococcaceae.g__Streptococcus	27	delta-pain__baseline-abundances	1
-0.144299	0.0479058	-3.01214	0.00602913	k__Bacteria.p__Firmicutes.c__Bacilli.o__Lactobacillales.f__Streptococcaceae.g__Streptococcus.s__Streptococcus_parasanguinis	14	delta-pain__baseline-abundances	0.700654
-0.132158	0.052152	-2.53408	0.0182144	k__Bacteria.p__Firmicutes.c__Bacilli.o__Lactobacillales.f__Streptococcaceae.g__Streptococcus.s__Streptococcus_salivarius	23	delta-pain__baseline-abundances	1
-0.0187525	0.0419153	-0.447391	0.658605	k__Bacteria.p__Firmicutes.c__Bacilli.o__Lactobacillales.f__Streptococcaceae.g__Streptococcus.s__Streptococcus_thermophilus	12	delta-pain__baseline-abundances	1
0.0709992	0.171815	0.413229	0.683108	k__Bacteria.p__Firmicutes.c__Clostridia	28	delta-pain__baseline-abundances	1
0.0709992	0.171815	0.413229	0.683108	k__Bacteria.p__Firmicutes.c__Clostridia.o__Clostridiales	28	delta-pain__baseline-abundances	1
0.17255	0.0536483	3.21633	0.00369172	k__Bacteria.p__Firmicutes.c__Clostridia.o__Clostridiales.f__Clostridiaceae	24	delta-pain__baseline-abundances	0.621292
0.148191	0.047573	3.11502	0.00471434	k__Bacteria.p__Firmicutes.c__Clostridia.o__Clostridiales.f__Clostridiaceae.g__Clostridium	23	delta-pain__baseline-abundances	0.621292
0.0708922	0.0514927	1.37674	0.1813	k__Bacteria.p__Firmicutes.c__Clostridia.o__Clostridiales.f__Clostridiaceae.g__Clostridium.s__Clostridium_sp_CAG_58	21	delta-pain__baseline-abundances	1
0.0125097	0.0540143	0.2316	0.818812	k__Bacteria.p__Firmicutes.c__Clostridia.o__Clostridiales.f__Clostridiaceae.g__Hungatella	14	delta-pain__baseline-abundances	1
0.0125097	0.0540143	0.2316	0.818812	k__Bacteria.p__Firmicutes.c__Clostridia.o__Clostridiales.f__Clostridiaceae.g__Hungatella.s__Hungatella_hathewayi	14	delta-pain__baseline-abundances	1
0.133675	0.0543897	2.45773	0.0215866	k__Bacteria.p__Firmicutes.c__Clostridia.o__Clostridiales.f__Clostridiales_unclassified	22	delta-pain__baseline-abundances	1
0.0212203	0.0560699	0.378462	0.708414	k__Bacteria.p__Firmicutes.c__Clostridia.o__Clostridiales.f__Clostridiales_unclassified.g__Intestinimonas	17	delta-pain__baseline-abundances	1
0.0212203	0.0560699	0.378462	0.708414	k__Bacteria.p__Firmicutes.c__Clostridia.o__Clostridiales.f__Clostridiales_unclassified.g__Intestinimonas.s__Intestinimonas_butyriciproducens	17	delta-pain__baseline-abundances	1
0.0525867	0.0546955	0.961445	0.345916	k__Bacteria.p__Firmicutes.c__Clostridia.o__Clostridiales.f__Clostridiales_unclassified.g__Lawsonibacter	11	delta-pain__baseline-abundances	1
0.0525867	0.0546955	0.961445	0.345916	k__Bacteria.p__Firmicutes.c__Clostridia.o__Clostridiales.f__Clostridiales_unclassified.g__Lawsonibacter.s__Lawsonibacter_asaccharolyticus	11	delta-pain__baseline-abundances	1
0.0891617	0.0446386	1.99741	0.057238	k__Bacteria.p__Firmicutes.c__Clostridia.o__Clostridiales.f__Clostridiales_unclassified.g__Monoglobus	14	delta-pain__baseline-abundances	1
0.0891617	0.0446386	1.99741	0.057238	k__Bacteria.p__Firmicutes.c__Clostridia.o__Clostridiales.f__Clostridiales_unclassified.g__Monoglobus.s__Monoglobus_pectinilyticus	14	delta-pain__baseline-abundances	1
0.031273	0.0918011	0.340661	0.736323	k__Bacteria.p__Firmicutes.c__Clostridia.o__Clostridiales.f__Eubacteriaceae	27	delta-pain__baseline-abundances	1
0.031273	0.0918011	0.340661	0.736323	k__Bacteria.p__Firmicutes.c__Clostridia.o__Clostridiales.f__Eubacteriaceae.g__Eubacterium	27	delta-pain__baseline-abundances	1
-0.0270439	0.0504764	-0.535774	0.597046	k__Bacteria.p__Firmicutes.c__Clostridia.o__Clostridiales.f__Eubacteriaceae.g__Eubacterium.s__Eubacterium_eligens	19	delta-pain__baseline-abundances	1
-0.0451668	0.100865	-0.447793	0.658318	k__Bacteria.p__Firmicutes.c__Clostridia.o__Clostridiales.f__Eubacteriaceae.g__Eubacterium.s__Eubacterium_hallii	27	delta-pain__baseline-abundances	1
-0.00366345	0.0524414	-0.0698581	0.944885	k__Bacteria.p__Firmicutes.c__Clostridia.o__Clostridiales.f__Eubacteriaceae.g__Eubacterium.s__Eubacterium_ramulus	11	delta-pain__baseline-abundances	1
0.0155917	0.0362158	0.430521	0.670658	k__Bacteria.p__Firmicutes.c__Clostridia.o__Clostridiales.f__Eubacteriaceae.g__Eubacterium.s__Eubacterium_sp_CAG_180	11	delta-pain__baseline-abundances	1
0.105313	0.04568	2.30544	0.0300952	k__Bacteria.p__Firmicutes.c__Clostridia.o__Clostridiales.f__Eubacteriaceae.g__Eubacterium.s__Eubacterium_sp_CAG_38	17	delta-pain__baseline-abundances	1
0.0997804	0.197524	0.505156	0.618057	k__Bacteria.p__Firmicutes.c__Clostridia.o__Clostridiales.f__Lachnospiraceae	28	delta-pain__baseline-abundances	1
0.114332	0.102663	1.11366	0.276454	k__Bacteria.p__Firmicutes.c__Clostridia.o__Clostridiales.f__Lachnospiraceae.g__Anaerostipes	27	delta-pain__baseline-abundances	1
0.114312	0.102667	1.11343	0.276552	k__Bacteria.p__Firmicutes.c__Clostridia.o__Clostridiales.f__Lachnospiraceae.g__Anaerostipes.s__Anaerostipes_hadrus	27	delta-pain__baseline-abundances	1
0.0878096	0.243764	0.360223	0.721831	k__Bacteria.p__Firmicutes.c__Clostridia.o__Clostridiales.f__Lachnospiraceae.g__Blautia	28	delta-pain__baseline-abundances	1
0.00526818	0.0962454	0.0547369	0.956801	k__Bacteria.p__Firmicutes.c__Clostridia.o__Clostridiales.f__Lachnospiraceae.g__Blautia.s__Blautia_obeum	27	delta-pain__baseline-abundances	1
0.0885692	0.0625784	1.41533	0.169817	k__Bacteria.p__Firmicutes.c__Clostridia.o__Clostridiales.f__Lachnospiraceae.g__Blautia.s__Blautia_wexlerae	24	delta-pain__baseline-abundances	1
-0.0178549	0.0483585	-0.36922	0.715201	k__Bacteria.p__Firmicutes.c__Clostridia.o__Clostridiales.f__Lachnospiraceae.g__Blautia.s__Ruminococcus_gnavus	13	delta-pain__baseline-abundances	1
-0.0440477	0.0593292	-0.742428	0.465033	k__Bacteria.p__Firmicutes.c__Clostridia.o__Clostridiales.f__Lachnospiraceae.g__Blautia.s__Ruminococcus_torques	25	delta-pain__baseline-abundances	1
0.0128857	0.048353	0.266492	0.792136	k__Bacteria.p__Firmicutes.c__Clostridia.o__Clostridiales.f__Lachnospiraceae.g__Coprococcus	22	delta-pain__baseline-abundances	1
-0.0264761	0.0513731	-0.515369	0.61101	k__Bacteria.p__Firmicutes.c__Clostridia.o__Clostridiales.f__Lachnospiraceae.g__Coprococcus.s__Coprococcus_catus	16	delta-pain__baseline-abundances	1
0.0142308	0.0441674	0.3222	0.750091	k__Bacteria.p__Firmicutes.c__Clostridia.o__Clostridiales.f__Lachnospiraceae.g__Coprococcus.s__Coprococcus_comes	20	delta-pain__baseline-abundances	1
0.0526607	0.0603646	0.872376	0.391647	k__Bacteria.p__Firmicutes.c__Clostridia.o__Clostridiales.f__Lachnospiraceae.g__Dorea	25	delta-pain__baseline-abundances	1
0.0149589	0.0641391	0.233226	0.817564	k__Bacteria.p__Firmicutes.c__Clostridia.o__Clostridiales.f__Lachnospiraceae.g__Dorea.s__Dorea_formicigenerans	24	delta-pain__baseline-abundances	1
0.047695	0.0539722	0.883696	0.385627	k__Bacteria.p__Firmicutes.c__Clostridia.o__Clostridiales.f__Lachnospiraceae.g__Dorea.s__Dorea_longicatena	24	delta-pain__baseline-abundances	1
0.0439116	0.0524422	0.837333	0.410667	k__Bacteria.p__Firmicutes.c__Clostridia.o__Clostridiales.f__Lachnospiraceae.g__Eisenbergiella	12	delta-pain__baseline-abundances	1
0.0581453	0.0597502	0.973141	0.34019	k__Bacteria.p__Firmicutes.c__Clostridia.o__Clostridiales.f__Lachnospiraceae.g__Fusicatenibacter	26	delta-pain__baseline-abundances	1
0.0581453	0.0597502	0.973141	0.34019	k__Bacteria.p__Firmicutes.c__Clostridia.o__Clostridiales.f__Lachnospiraceae.g__Fusicatenibacter.s__Fusicatenibacter_saccharivorans	26	delta-pain__baseline-abundances	1
0.0346316	0.0464448	0.745652	0.463119	k__Bacteria.p__Firmicutes.c__Clostridia.o__Clostridiales.f__Lachnospiraceae.g__Lachnoclostridium	14	delta-pain__baseline-abundances	1
0.0426493	0.0509303	0.837404	0.410627	k__Bacteria.p__Firmicutes.c__Clostridia.o__Clostridiales.f__Lachnospiraceae.g__Lachnoclostridium.s__Clostridium_symbiosum	11	delta-pain__baseline-abundances	1
-0.0402811	0.0454844	-0.885602	0.38462	k__Bacteria.p__Firmicutes.c__Clostridia.o__Clostridiales.f__Lachnospiraceae.g__Lachnospira	14	delta-pain__baseline-abundances	1
-0.0110115	0.0507732	-0.216876	0.830138	k__Bacteria.p__Firmicutes.c__Clostridia.o__Clostridiales.f__Lachnospiraceae.g__Lachnospiraceae_unclassified	23	delta-pain__baseline-abundances	1
-0.0110115	0.0507732	-0.216876	0.830138	k__Bacteria.p__Firmicutes.c__Clostridia.o__Clostridiales.f__Lachnospiraceae.g__Lachnospiraceae_unclassified.s__Eubacterium_rectale	23	delta-pain__baseline-abundances	1
-0.0402811	0.0454844	-0.885602	0.38462	k__Bacteria.p__Firmicutes.c__Clostridia.o__Clostridiales.f__Lachnospiraceae.g__Lachnospira.s__Lachnospira_pectinoschiza	14	delta-pain__baseline-abundances	1
0.011299	0.0697522	0.161988	0.872671	k__Bacteria.p__Firmicutes.c__Clostridia.o__Clostridiales.f__Lachnospiraceae.g__Roseburia	26	delta-pain__baseline-abundances	1
-0.0418328	0.0454238	-0.920945	0.366244	k__Bacteria.p__Firmicutes.c__Clostridia.o__Clostridiales.f__Lachnospiraceae.g__Roseburia.s__Roseburia_faecis	22	delta-pain__baseline-abundances	1
0.0485644	0.0671649	0.723062	0.47663	k__Bacteria.p__Firmicutes.c__Clostridia.o__Clostridiales.f__Lachnospiraceae.g__Roseburia.s__Roseburia_hominis	24	delta-pain__baseline-abundances	1
-0.03658	0.0434799	-0.841307	0.408481	k__Bacteria.p__Firmicutes.c__Clostridia.o__Clostridiales.f__Lachnospiraceae.g__Roseburia.s__Roseburia_intestinalis	17	delta-pain__baseline-abundances	1
0.0822556	0.0416856	1.97324	0.0600911	k__Bacteria.p__Firmicutes.c__Clostridia.o__Clostridiales.f__Lachnospiraceae.g__Roseburia.s__Roseburia_inulinivorans	15	delta-pain__baseline-abundances	1
0.0322147	0.0499888	0.644438	0.525404	k__Bacteria.p__Firmicutes.c__Clostridia.o__Clostridiales.f__Oscillospiraceae	24	delta-pain__baseline-abundances	1
0.0322147	0.0499888	0.644438	0.525404	k__Bacteria.p__Firmicutes.c__Clostridia.o__Clostridiales.f__Oscillospiraceae.g__Oscillibacter	24	delta-pain__baseline-abundances	1
0.0264084	0.0485961	0.543427	0.591848	k__Bacteria.p__Firmicutes.c__Clostridia.o__Clostridiales.f__Oscillospiraceae.g__Oscillibacter.s__Oscillibacter_sp_57_20	23	delta-pain__baseline-abundances	1
0.0483466	0.0413147	1.1702	0.253409	k__Bacteria.p__Firmicutes.c__Clostridia.o__Clostridiales.f__Oscillospiraceae.g__Oscillibacter.s__Oscillibacter_sp_CAG_241	18	delta-pain__baseline-abundances	1
0.0221033	0.0833624	0.265147	0.79316	k__Bacteria.p__Firmicutes.c__Clostridia.o__Clostridiales.f__Ruminococcaceae	27	delta-pain__baseline-abundances	1
-0.011482	0.0522743	-0.219649	0.828002	k__Bacteria.p__Firmicutes.c__Clostridia.o__Clostridiales.f__Ruminococcaceae.g__Agathobaculum	22	delta-pain__baseline-abundances	1
-0.011482	0.0522743	-0.219649	0.828002	k__Bacteria.p__Firmicutes.c__Clostridia.o__Clostridiales.f__Ruminococcaceae.g__Agathobaculum.s__Agathobaculum_butyriciproducens	22	delta-pain__baseline-abundances	1
0.0608828	0.0506777	1.20137	0.241329	k__Bacteria.p__Firmicutes.c__Clostridia.o__Clostridiales.f__Ruminococcaceae.g__Anaerotruncus	18	delta-pain__baseline-abundances	1
0.0612844	0.0511331	1.19853	0.242414	k__Bacteria.p__Firmicutes.c__Clostridia.o__Clostridiales.f__Ruminococcaceae.g__Anaerotruncus.s__Anaerotruncus_colihominis	18	delta-pain__baseline-abundances	1
0.058876	0.0891214	0.660628	0.515143	k__Bacteria.p__Firmicutes.c__Clostridia.o__Clostridiales.f__Ruminococcaceae.g__Faecalibacterium	27	delta-pain__baseline-abundances	1
0.058876	0.0891214	0.660628	0.515143	k__Bacteria.p__Firmicutes.c__Clostridia.o__Clostridiales.f__Ruminococcaceae.g__Faecalibacterium.s__Faecalibacterium_prausnitzii	27	delta-pain__baseline-abundances	1
0.0542058	0.05599	0.968134	0.342633	k__Bacteria.p__Firmicutes.c__Clostridia.o__Clostridiales.f__Ruminococcaceae.g__Flavonifractor	22	delta-pain__baseline-abundances	1
0.0542058	0.05599	0.968134	0.342633	k__Bacteria.p__Firmicutes.c__Clostridia.o__Clostridiales.f__Ruminococcaceae.g__Flavonifractor.s__Flavonifractor_plautii	22	delta-pain__baseline-abundances	1
0.00957607	0.0510428	0.187609	0.852761	k__Bacteria.p__Firmicutes.c__Clostridia.o__Clostridiales.f__Ruminococcaceae.g__Gemmiger	21	delta-pain__baseline-abundances	1
0.00957607	0.0510428	0.187609	0.852761	k__Bacteria.p__Firmicutes.c__Clostridia.o__Clostridiales.f__Ruminococcaceae.g__Gemmiger.s__Gemmiger_formicilis	21	delta-pain__baseline-abundances	1
-0.073501	0.0638747	-1.15071	0.261189	k__Bacteria.p__Firmicutes.c__Clostridia.o__Clostridiales.f__Ruminococcaceae.g__Ruminococcaceae_unclassified	26	delta-pain__baseline-abundances	1
-0.0752553	0.050744	-1.48304	0.151078	k__Bacteria.p__Firmicutes.c__Clostridia.o__Clostridiales.f__Ruminococcaceae.g__Ruminococcaceae_unclassified.s__Clostridium_leptum	20	delta-pain__baseline-abundances	1
-0.0282097	0.0396726	-0.711061	0.4839	k__Bacteria.p__Firmicutes.c__Clostridia.o__Clostridiales.f__Ruminococcaceae.g__Ruminococcaceae_unclassified.s__Eubacterium_siraeum	20	delta-pain__baseline-abundances	1
-0.0836369	0.0585113	-1.42941	0.165774	k__Bacteria.p__Firmicutes.c__Clostridia.o__Clostridiales.f__Ruminococcaceae.g__Ruminococcus	26	delta-pain__baseline-abundances	1
-0.107613	0.0443237	-2.42788	0.0230551	k__Bacteria.p__Firmicutes.c__Clostridia.o__Clostridiales.f__Ruminococcaceae.g__Ruminococcus.s__Ruminococcus_bicirculans	23	delta-pain__baseline-abundances	1
-0.0381707	0.0383934	-0.9942	0.330044	k__Bacteria.p__Firmicutes.c__Clostridia.o__Clostridiales.f__Ruminococcaceae.g__Ruminococcus.s__Ruminococcus_bromii	21	delta-pain__baseline-abundances	1
0.0337908	0.0421195	0.802262	0.430275	k__Bacteria.p__Firmicutes.c__Clostridia.o__Clostridiales.f__Ruminococcaceae.g__Ruminococcus.s__Ruminococcus_lactaris	12	delta-pain__baseline-abundances	1
-0.0105205	0.0652794	-0.16116	0.873316	k__Bacteria.p__Firmicutes.c__Clostridia.o__Clostridiales.f__Ruminococcaceae.g__Ruthenibacterium	25	delta-pain__baseline-abundances	1
-0.0105205	0.0652794	-0.16116	0.873316	k__Bacteria.p__Firmicutes.c__Clostridia.o__Clostridiales.f__Ruminococcaceae.g__Ruthenibacterium.s__Ruthenibacterium_lactatiformans	25	delta-pain__baseline-abundances	1
-0.0167248	0.0503532	-0.332149	0.74266	k__Bacteria.p__Firmicutes.c__Erysipelotrichia	16	delta-pain__baseline-abundances	1
-0.0167248	0.0503532	-0.332149	0.74266	k__Bacteria.p__Firmicutes.c__Erysipelotrichia.o__Erysipelotrichales	16	delta-pain__baseline-abundances	1
-0.0167248	0.0503532	-0.332149	0.74266	k__Bacteria.p__Firmicutes.c__Erysipelotrichia.o__Erysipelotrichales.f__Erysipelotrichaceae	16	delta-pain__baseline-abundances	1
0.00281395	0.055496	0.0507055	0.95998	k__Bacteria.p__Firmicutes.c__Firmicutes_unclassified	23	delta-pain__baseline-abundances	1
0.00281395	0.055496	0.0507055	0.95998	k__Bacteria.p__Firmicutes.c__Firmicutes_unclassified.o__Firmicutes_unclassified	23	delta-pain__baseline-abundances	1
0.00281395	0.055496	0.0507055	0.95998	k__Bacteria.p__Firmicutes.c__Firmicutes_unclassified.o__Firmicutes_unclassified.f__Firmicutes_unclassified	23	delta-pain__baseline-abundances	1
0.00281395	0.055496	0.0507055	0.95998	k__Bacteria.p__Firmicutes.c__Firmicutes_unclassified.o__Firmicutes_unclassified.f__Firmicutes_unclassified.g__Firmicutes_unclassified	23	delta-pain__baseline-abundances	1
-0.000514687	0.0487114	-0.010566	0.991657	k__Bacteria.p__Firmicutes.c__Firmicutes_unclassified.o__Firmicutes_unclassified.f__Firmicutes_unclassified.g__Firmicutes_unclassified.s__Firmicutes_bacterium_CAG_110	11	delta-pain__baseline-abundances	1
-0.0303299	0.0431242	-0.703314	0.488627	k__Bacteria.p__Firmicutes.c__Firmicutes_unclassified.o__Firmicutes_unclassified.f__Firmicutes_unclassified.g__Firmicutes_unclassified.s__Firmicutes_bacterium_CAG_83	18	delta-pain__baseline-abundances	1
-0.0048776	0.0681507	-0.0715708	0.943537	k__Bacteria.p__Firmicutes.c__Negativicutes	24	delta-pain__baseline-abundances	1
0.0293639	0.0450015	0.652511	0.520273	k__Bacteria.p__Firmicutes.c__Negativicutes.o__Acidaminococcales	14	delta-pain__baseline-abundances	1
0.0293639	0.0450015	0.652511	0.520273	k__Bacteria.p__Firmicutes.c__Negativicutes.o__Acidaminococcales.f__Acidaminococcaceae	14	delta-pain__baseline-abundances	1
0.0490888	0.0439714	1.11638	0.275313	k__Bacteria.p__Firmicutes.c__Negativicutes.o__Acidaminococcales.f__Acidaminococcaceae.g__Phascolarctobacterium	13	delta-pain__baseline-abundances	1
0.0492208	0.0452026	1.08889	0.287015	k__Bacteria.p__Firmicutes.c__Negativicutes.o__Acidaminococcales.f__Acidaminococcaceae.g__Phascolarctobacterium.s__Phascolarctobacterium_faecium	12	delta-pain__baseline-abundances	1
-0.0345165	0.0509962	-0.676845	0.504976	k__Bacteria.p__Firmicutes.c__Negativicutes.o__Veillonellales	13	delta-pain__baseline-abundances	1
-0.0345165	0.0509962	-0.676845	0.504976	k__Bacteria.p__Firmicutes.c__Negativicutes.o__Veillonellales.f__Veillonellaceae	13	delta-pain__baseline-abundances	1
-0.0204325	0.0534242	-0.382457	0.705488	k__Bacteria.p__Firmicutes.c__Negativicutes.o__Veillonellales.f__Veillonellaceae.g__Dialister	12	delta-pain__baseline-abundances	1
-0.0204325	0.0534242	-0.382457	0.705488	k__Bacteria.p__Firmicutes.c__Negativicutes.o__Veillonellales.f__Veillonellaceae.g__Dialister.s__Dialister_invisus	12	delta-pain__baseline-abundances	1
-0.0680454	0.0624016	-1.09044	0.286345	k__Bacteria.p__Proteobacteria	26	delta-pain__baseline-abundances	1
-0.119288	0.0362625	-3.28957	0.00308951	k__Bacteria.p__Proteobacteria.c__Betaproteobacteria	18	delta-pain__baseline-abundances	0.621292
-0.119288	0.0362625	-3.28957	0.00308951	k__Bacteria.p__Proteobacteria.c__Betaproteobacteria.o__Burkholderiales	18	delta-pain__baseline-abundances	0.621292
-0.119289	0.0362628	-3.28958	0.00308941	k__Bacteria.p__Proteobacteria.c__Betaproteobacteria.o__Burkholderiales.f__Sutterellaceae	18	delta-pain__baseline-abundances	0.621292
-0.110812	0.0356113	-3.1117	0.00475219	k__Bacteria.p__Proteobacteria.c__Betaproteobacteria.o__Burkholderiales.f__Sutterellaceae.g__Parasutterella	17	delta-pain__baseline-abundances	0.621292
-0.110812	0.0356113	-3.1117	0.00475219	k__Bacteria.p__Proteobacteria.c__Betaproteobacteria.o__Burkholderiales.f__Sutterellaceae.g__Parasutterella.s__Parasutterella_excrementihominis	17	delta-pain__baseline-abundances	0.621292
-0.123069	0.0548589	-2.24337	0.0343698	k__Bacteria.p__Proteobacteria.c__Betaproteobacteria.o__Burkholderiales.f__Sutterellaceae.g__Turicimonas	12	delta-pain__baseline-abundances	1
-0.123069	0.0548589	-2.24337	0.0343698	k__Bacteria.p__Proteobacteria.c__Betaproteobacteria.o__Burkholderiales.f__Sutterellaceae.g__Turicimonas.s__Turicimonas_muris	12	delta-pain__baseline-abundances	1
0.00424158	0.0537488	0.0789149	0.937755	k__Bacteria.p__Proteobacteria.c__Deltaproteobacteria	21	delta-pain__baseline-abundances	1
0.00424158	0.0537488	0.0789149	0.937755	k__Bacteria.p__Proteobacteria.c__Deltaproteobacteria.o__Desulfovibrionales	21	delta-pain__baseline-abundances	1
0.00424158	0.0537488	0.0789149	0.937755	k__Bacteria.p__Proteobacteria.c__Deltaproteobacteria.o__Desulfovibrionales.f__Desulfovibrionaceae	21	delta-pain__baseline-abundances	1
0.00614	0.0540326	0.113635	0.910472	k__Bacteria.p__Proteobacteria.c__Deltaproteobacteria.o__Desulfovibrionales.f__Desulfovibrionaceae.g__Bilophila	21	delta-pain__baseline-abundances	1
0.00614	0.0540326	0.113635	0.910472	k__Bacteria.p__Proteobacteria.c__Deltaproteobacteria.o__Desulfovibrionales.f__Desulfovibrionaceae.g__Bilophila.s__Bilophila_wadsworthia	21	delta-pain__baseline-abundances	1
0.0152819	0.0408673	0.37394	0.711732	k__Bacteria.p__Proteobacteria.c__Gammaproteobacteria	10	delta-pain__baseline-abundances	1
0.0157097	0.0409457	0.383671	0.7046	k__Bacteria.p__Proteobacteria.c__Gammaproteobacteria.o__Enterobacterales	10	delta-pain__baseline-abundances	1
0.0157097	0.0409457	0.383671	0.7046	k__Bacteria.p__Proteobacteria.c__Gammaproteobacteria.o__Enterobacterales.f__Enterobacteriaceae	10	delta-pain__baseline-abundances	1
-0.102012	0.0393716	-2.59099	0.0160273	k__Bacteria.p__Proteobacteria.c__Proteobacteria_unclassified	14	delta-pain__baseline-abundances	1
-0.102012	0.0393716	-2.59099	0.0160273	k__Bacteria.p__Proteobacteria.c__Proteobacteria_unclassified.o__Proteobacteria_unclassified	14	delta-pain__baseline-abundances	1
-0.102012	0.0393716	-2.59099	0.0160273	k__Bacteria.p__Proteobacteria.c__Proteobacteria_unclassified.o__Proteobacteria_unclassified.f__Proteobacteria_unclassified	14	delta-pain__baseline-abundances	1
-0.102012	0.0393716	-2.59099	0.0160273	k__Bacteria.p__Proteobacteria.c__Proteobacteria_unclassified.o__Proteobacteria_unclassified.f__Proteobacteria_unclassified.g__Proteobacteria_unclassified	14	delta-pain__baseline-abundances	1
-0.102012	0.0393716	-2.59099	0.0160273	k__Bacteria.p__Proteobacteria.c__Proteobacteria_unclassified.o__Proteobacteria_unclassified.f__Proteobacteria_unclassified.g__Proteobacteria_unclassified.s__Proteobacteria_bacterium_CAG_139	14	delta-pain__baseline-abundances	1
0.0283277	0.0399357	0.709334	0.484952	k__Bacteria.p__Verrucomicrobia	11	delta-pain__baseline-abundances	1
0.0283277	0.0399357	0.709334	0.484952	k__Bacteria.p__Verrucomicrobia.c__Verrucomicrobiae	11	delta-pain__baseline-abundances	1
0.0283277	0.0399357	0.709334	0.484952	k__Bacteria.p__Verrucomicrobia.c__Verrucomicrobiae.o__Verrucomicrobiales	11	delta-pain__baseline-abundances	1
0.0283277	0.0399357	0.709334	0.484952	k__Bacteria.p__Verrucomicrobia.c__Verrucomicrobiae.o__Verrucomicrobiales.f__Akkermansiaceae	11	delta-pain__baseline-abundances	1
0.0283277	0.0399357	0.709334	0.484952	k__Bacteria.p__Verrucomicrobia.c__Verrucomicrobiae.o__Verrucomicrobiales.f__Akkermansiaceae.g__Akkermansia	11	delta-pain__baseline-abundances	1
0.0283277	0.0399357	0.709334	0.484952	k__Bacteria.p__Verrucomicrobia.c__Verrucomicrobiae.o__Verrucomicrobiales.f__Akkermansiaceae.g__Akkermansia.s__Akkermansia_muciniphila	11	delta-pain__baseline-abundances	1
-645.518	573.732	-1.12512	0.271664	k__Bacteria	28	delta-pain__endpoint-abundances	1
-0.671476	0.272727	-2.46208	0.0213796	k__Bacteria.p__Actinobacteria	28	delta-pain__endpoint-abundances	1
-0.092914	0.0586945	-1.58301	0.126509	k__Bacteria.p__Actinobacteria.c__Actinobacteria	26	delta-pain__endpoint-abundances	1
-0.092904	0.0586986	-1.58273	0.126574	k__Bacteria.p__Actinobacteria.c__Actinobacteria.o__Bifidobacteriales	26	delta-pain__endpoint-abundances	1
-0.092904	0.0586986	-1.58273	0.126574	k__Bacteria.p__Actinobacteria.c__Actinobacteria.o__Bifidobacteriales.f__Bifidobacteriaceae	26	delta-pain__endpoint-abundances	1
-0.092904	0.0586986	-1.58273	0.126574	k__Bacteria.p__Actinobacteria.c__Actinobacteria.o__Bifidobacteriales.f__Bifidobacteriaceae.g__Bifidobacterium	26	delta-pain__endpoint-abundances	1
0.00116319	0.0386254	0.0301148	0.976225	k__Bacteria.p__Actinobacteria.c__Actinobacteria.o__Bifidobacteriales.f__Bifidobacteriaceae.g__Bifidobacterium.s__Bifidobacterium_adolescentis	21	delta-pain__endpoint-abundances	1
-0.0881054	0.0270265	-3.25996	0.00332056	k__Bacteria.p__Actinobacteria.c__Actinobacteria.o__Bifidobacteriales.f__Bifidobacteriaceae.g__Bifidobacterium.s__Bifidobacterium_bifidum	14	delta-pain__endpoint-abundances	1
-0.0311912	0.0500061	-0.623747	0.538677	k__Bacteria.p__Actinobacteria.c__Actinobacteria.o__Bifidobacteriales.f__Bifidobacteriaceae.g__Bifidobacterium.s__Bifidobacterium_longum	24	delta-pain__endpoint-abundances	1
-0.0531752	0.0395791	-1.34352	0.191671	k__Bacteria.p__Actinobacteria.c__Actinobacteria.o__Bifidobacteriales.f__Bifidobacteriaceae.g__Bifidobacterium.s__Bifidobacterium_pseudocatenulatum	20	delta-pain__endpoint-abundances	1
-0.328283	0.374074	-0.877588	0.388868	k__Bacteria.p__Actinobacteria.c__Coriobacteriia	28	delta-pain__endpoint-abundances	1
-0.0186577	0.0602063	-0.309896	0.759315	k__Bacteria.p__Actinobacteria.c__Coriobacteriia.o__Coriobacteriales	25	delta-pain__endpoint-abundances	1
-0.0186577	0.0602063	-0.309896	0.759315	k__Bacteria.p__Actinobacteria.c__Coriobacteriia.o__Coriobacteriales.f__Coriobacteriaceae	25	delta-pain__endpoint-abundances	1
-0.0186821	0.0602109	-0.310278	0.759028	k__Bacteria.p__Actinobacteria.c__Coriobacteriia.o__Coriobacteriales.f__Coriobacteriaceae.g__Collinsella	25	delta-pain__endpoint-abundances	1
-0.00458542	0.0564159	-0.0812788	0.935894	k__Bacteria.p__Actinobacteria.c__Coriobacteriia.o__Coriobacteriales.f__Coriobacteriaceae.g__Collinsella.s__Collinsella_aerofaciens	24	delta-pain__endpoint-abundances	1
-0.0138146	0.0530412	-0.26045	0.796738	k__Bacteria.p__Actinobacteria.c__Coriobacteriia.o__Coriobacteriales.f__Coriobacteriaceae.g__Collinsella.s__Collinsella_intestinalis	12	delta-pain__endpoint-abundances	1
-0.120645	0.0547829	-2.20223	0.0374998	k__Bacteria.p__Actinobacteria.c__Coriobacteriia.o__Coriobacteriales.f__Coriobacteriaceae.g__Collinsella.s__Collinsella_stercoris	18	delta-pain__endpoint-abundances	1
-0.0666579	0.0982758	-0.678274	0.504086	k__Bacteria.p__Actinobacteria.c__Coriobacteriia.o__Eggerthellales	27	delta-pain__endpoint-abundances	1
-0.0666579	0.0982758	-0.678274	0.504086	k__Bacteria.p__Actinobacteria.c__Coriobacteriia.o__Eggerthellales.f__Eggerthellaceae	27	delta-pain__endpoint-abundances	1
-0.0153424	0.103999	-0.147524	0.883951	k__Bacteria.p__Actinobacteria.c__Coriobacteriia.o__Eggerthellales.f__Eggerthellaceae.g__Adlercreutzia	27	delta-pain__endpoint-abundances	1
-0.0153424	0.103999	-0.147524	0.883951	k__Bacteria.p__Actinobacteria.c__Coriobacteriia.o__Eggerthellales.f__Eggerthellaceae.g__Adlercreutzia.s__Adlercreutzia_equolifaciens	27	delta-pain__endpoint-abundances	1
-0.0489366	0.103368	-0.473419	0.640192	k__Bacteria.p__Actinobacteria.c__Coriobacteriia.o__Eggerthellales.f__Eggerthellaceae.g__Asaccharobacter	27	delta-pain__endpoint-abundances	1
-0.0489366	0.103368	-0.473419	0.640192	k__Bacteria.p__Actinobacteria.c__Coriobacteriia.o__Eggerthellales.f__Eggerthellaceae.g__Asaccharobacter.s__Asaccharobacter_celatus	27	delta-pain__endpoint-abundances	1
-0.137625	0.0502996	-2.73611	0.0115107	k__Bacteria.p__Actinobacteria.c__Coriobacteriia.o__Eggerthellales.f__Eggerthellaceae.g__Eggerthella	22	delta-pain__endpoint-abundances	1
-0.137625	0.0502996	-2.73611	0.0115107	k__Bacteria.p__Actinobacteria.c__Coriobacteriia.o__Eggerthellales.f__Eggerthellaceae.g__Eggerthella.s__Eggerthella_lenta	22	delta-pain__endpoint-abundances	1
-0.150236	0.0646674	-2.32321	0.0289638	k__Bacteria.p__Actinobacteria.c__Coriobacteriia.o__Eggerthellales.f__Eggerthellaceae.g__Gordonibacter	24	delta-pain__endpoint-abundances	1
-0.150236	0.0646674	-2.32321	0.0289638	k__Bacteria.p__Actinobacteria.c__Coriobacteriia.o__Eggerthellales.f__Eggerthellaceae.g__Gordonibacter.s__Gordonibacter_pamelaeae	24	delta-pain__endpoint-abundances	1
0.0289267	0.0763828	0.378707	0.708235	k__Bacteria.p__Bacteroidetes	27	delta-pain__endpoint-abundances	1
0.0289267	0.0763828	0.378707	0.708235	k__Bacteria.p__Bacteroidetes.c__Bacteroidia	27	delta-pain__endpoint-abundances	1
0.0289267	0.0763828	0.378707	0.708235	k__Bacteria.p__Bacteroidetes.c__Bacteroidia.o__Bacteroidales	27	delta-pain__endpoint-abundances	1
0.0400131	0.0780001	0.512988	0.61265	k__Bacteria.p__Bacteroidetes.c__Bacteroidia.o__Bacteroidales.f__Bacteroidaceae	27	delta-pain__endpoint-abundances	1
0.0400131	0.0780001	0.512988	0.61265	k__Bacteria.p__Bacteroidetes.c__Bacteroidia.o__Bacteroidales.f__Bacteroidaceae.g__Bacteroides	27	delta-pain__endpoint-abundances	1
0.00354497	0.0427748	0.0828752	0.934638	k__Bacteria.p__Bacteroidetes.c__Bacteroidia.o__Bacteroidales.f__Bacteroidaceae.g__Bacteroides.s__Bacteroides_caccae	20	delta-pain__endpoint-abundances	1
0.0183354	0.0422662	0.433808	0.668303	k__Bacteria.p__Bacteroidetes.c__Bacteroidia.o__Bacteroidales.f__Bacteroidaceae.g__Bacteroides.s__Bacteroides_fragilis	12	delta-pain__endpoint-abundances	1
0.0100894	0.0438509	0.230083	0.819977	k__Bacteria.p__Bacteroidetes.c__Bacteroidia.o__Bacteroidales.f__Bacteroidaceae.g__Bacteroides.s__Bacteroides_ovatus	19	delta-pain__endpoint-abundances	1
0.0368586	0.0397949	0.926214	0.363556	k__Bacteria.p__Bacteroidetes.c__Bacteroidia.o__Bacteroidales.f__Bacteroidaceae.g__Bacteroides.s__Bacteroides_stercoris	14	delta-pain__endpoint-abundances	1
0.0288087	0.0453901	0.634692	0.531634	k__Bacteria.p__Bacteroidetes.c__Bacteroidia.o__Bacteroidales.f__Bacteroidaceae.g__Bacteroides.s__Bacteroides_thetaiotaomicron	21	delta-pain__endpoint-abundances	1
0.0504555	0.0410213	1.22998	0.230624	k__Bacteria.p__Bacteroidetes.c__Bacteroidia.o__Bacteroidales.f__Bacteroidaceae.g__Bacteroides.s__Bacteroides_uniformis	22	delta-pain__endpoint-abundances	1
0.0319234	0.0451997	0.706275	0.486818	k__Bacteria.p__Bacteroidetes.c__Bacteroidia.o__Bacteroidales.f__Bacteroidaceae.g__Bacteroides.s__Bacteroides_vulgatus	22	delta-pain__endpoint-abundances	1
-0.022857	0.0429884	-0.531701	0.59982	k__Bacteria.p__Bacteroidetes.c__Bacteroidia.o__Bacteroidales.f__Bacteroidaceae.g__Bacteroides.s__Bacteroides_xylanisolvens	13	delta-pain__endpoint-abundances	1
0.118795	0.0332405	3.5738	0.00153436	k__Bacteria.p__Bacteroidetes.c__Bacteroidia.o__Bacteroidales.f__Barnesiellaceae	14	delta-pain__endpoint-abundances	1
0.0506126	0.041041	1.23322	0.229437	k__Bacteria.p__Bacteroidetes.c__Bacteroidia.o__Bacteroidales.f__Odoribacteraceae	17	delta-pain__endpoint-abundances	1
0.0450136	0.0398104	1.1307	0.269355	k__Bacteria.p__Bacteroidetes.c__Bacteroidia.o__Bacteroidales.f__Odoribacteraceae.g__Odoribacter	16	delta-pain__endpoint-abundances	1
0.0450136	0.0398104	1.1307	0.269355	k__Bacteria.p__Bacteroidetes.c__Bacteroidia.o__Bacteroidales.f__Odoribacteraceae.g__Odoribacter.s__Odoribacter_splanchnicus	16	delta-pain__endpoint-abundances	1
0.0766023	0.0328454	2.33221	0.0284064	k__Bacteria.p__Bacteroidetes.c__Bacteroidia.o__Bacteroidales.f__Prevotellaceae	13	delta-pain__endpoint-abundances	1
0.0701327	0.0764079	0.917872	0.367818	k__Bacteria.p__Bacteroidetes.c__Bacteroidia.o__Bacteroidales.f__Rikenellaceae	27	delta-pain__endpoint-abundances	1
0.0701327	0.0764079	0.917872	0.367818	k__Bacteria.p__Bacteroidetes.c__Bacteroidia.o__Bacteroidales.f__Rikenellaceae.g__Alistipes	27	delta-pain__endpoint-abundances	1
-0.00654725	0.0512689	-0.127704	0.899447	k__Bacteria.p__Bacteroidetes.c__Bacteroidia.o__Bacteroidales.f__Rikenellaceae.g__Alistipes.s__Alistipes_finegoldii	24	delta-pain__endpoint-abundances	1
0.0679006	0.0371335	1.82855	0.0799222	k__Bacteria.p__Bacteroidetes.c__Bacteroidia.o__Bacteroidales.f__Rikenellaceae.g__Alistipes.s__Alistipes_putredinis	21	delta-pain__endpoint-abundances	1
0.0582979	0.0385431	1.51254	0.143455	k__Bacteria.p__Bacteroidetes.c__Bacteroidia.o__Bacteroidales.f__Rikenellaceae.g__Alistipes.s__Alistipes_shahii	18	delta-pain__endpoint-abundances	1
0.0281399	0.0564017	0.49892	0.622378	k__Bacteria.p__Bacteroidetes.c__Bacteroidia.o__Bacteroidales.f__Tannerellaceae	25	delta-pain__endpoint-abundances	1
0.0281399	0.0564017	0.49892	0.622378	k__Bacteria.p__Bacteroidetes.c__Bacteroidia.o__Bacteroidales.f__Tannerellaceae.g__Parabacteroides	25	delta-pain__endpoint-abundances	1
0.0122269	0.046631	0.262205	0.795401	k__Bacteria.p__Bacteroidetes.c__Bacteroidia.o__Bacteroidales.f__Tannerellaceae.g__Parabacteroides.s__Parabacteroides_distasonis	23	delta-pain__endpoint-abundances	1
0.0498889	0.040442	1.23359	0.229301	k__Bacteria.p__Bacteroidetes.c__Bacteroidia.o__Bacteroidales.f__Tannerellaceae.g__Parabacteroides.s__Parabacteroides_merdae	20	delta-pain__endpoint-abundances	1
0.738583	0.528171	1.39838	0.174788	k__Bacteria.p__Firmicutes	28	delta-pain__endpoint-abundances	1
-0.0465443	0.0684126	-0.680347	0.502796	k__Bacteria.p__Firmicutes.c__Bacilli	25	delta-pain__endpoint-abundances	1
-0.0465443	0.0684126	-0.680347	0.502796	k__Bacteria.p__Firmicutes.c__Bacilli.o__Lactobacillales	25	delta-pain__endpoint-abundances	1
-0.0518564	0.069388	-0.74734	0.462119	k__Bacteria.p__Firmicutes.c__Bacilli.o__Lactobacillales.f__Streptococcaceae	25	delta-pain__endpoint-abundances	1
-0.0518564	0.069388	-0.74734	0.462119	k__Bacteria.p__Firmicutes.c__Bacilli.o__Lactobacillales.f__Streptococcaceae.g__Streptococcus	25	delta-pain__endpoint-abundances	1
-0.0373876	0.0580966	-0.643541	0.525975	k__Bacteria.p__Firmicutes.c__Bacilli.o__Lactobacillales.f__Streptococcaceae.g__Streptococcus.s__Streptococcus_parasanguinis	12	delta-pain__endpoint-abundances	1
-0.133487	0.0633521	-2.10707	0.0457486	k__Bacteria.p__Firmicutes.c__Bacilli.o__Lactobacillales.f__Streptococcaceae.g__Streptococcus.s__Streptococcus_salivarius	24	delta-pain__endpoint-abundances	1
0.0184345	0.0478075	0.385598	0.703191	k__Bacteria.p__Firmicutes.c__Bacilli.o__Lactobacillales.f__Streptococcaceae.g__Streptococcus.s__Streptococcus_thermophilus	14	delta-pain__endpoint-abundances	1
0.67469	0.491786	1.37192	0.182778	k__Bacteria.p__Firmicutes.c__Clostridia	28	delta-pain__endpoint-abundances	1
0.67469	0.491786	1.37192	0.182778	k__Bacteria.p__Firmicutes.c__Clostridia.o__Clostridiales	28	delta-pain__endpoint-abundances	1
0.147263	0.0705755	2.0866	0.0477218	k__Bacteria.p__Firmicutes.c__Clostridia.o__Clostridiales.f__Clostridiaceae	26	delta-pain__endpoint-abundances	1
0.134244	0.0565404	2.3743	0.0259251	k__Bacteria.p__Firmicutes.c__Clostridia.o__Clostridiales.f__Clostridiaceae.g__Clostridium	25	delta-pain__endpoint-abundances	1
0.06917	0.050666	1.36522	0.184847	k__Bacteria.p__Firmicutes.c__Clostridia.o__Clostridiales.f__Clostridiaceae.g__Clostridium.s__Clostridium_sp_CAG_58	21	delta-pain__endpoint-abundances	1
-0.0357856	0.0640284	-0.558902	0.581407	k__Bacteria.p__Firmicutes.c__Clostridia.o__Clostridiales.f__Clostridiales_unclassified	24	delta-pain__endpoint-abundances	1
-0.0106004	0.0470346	-0.225374	0.823597	k__Bacteria.p__Firmicutes.c__Clostridia.o__Clostridiales.f__Clostridiales_unclassified.g__Intestinimonas	15	delta-pain__endpoint-abundances	1
-0.0106004	0.0470346	-0.225374	0.823597	k__Bacteria.p__Firmicutes.c__Clostridia.o__Clostridiales.f__Clostridiales_unclassified.g__Intestinimonas.s__Intestinimonas_butyriciproducens	15	delta-pain__endpoint-abundances	1
-0.0366089	0.0548232	-0.667763	0.510656	k__Bacteria.p__Firmicutes.c__Clostridia.o__Clostridiales.f__Clostridiales_unclassified.g__Lawsonibacter	12	delta-pain__endpoint-abundances	1
-0.0366089	0.0548232	-0.667763	0.510656	k__Bacteria.p__Firmicutes.c__Clostridia.o__Clostridiales.f__Clostridiales_unclassified.g__Lawsonibacter.s__Lawsonibacter_asaccharolyticus	12	delta-pain__endpoint-abundances	1
-0.00706627	0.0503086	-0.140459	0.88947	k__Bacteria.p__Firmicutes.c__Clostridia.o__Clostridiales.f__Clostridiales_unclassified.g__Monoglobus	16	delta-pain__endpoint-abundances	1
-0.00706627	0.0503086	-0.140459	0.88947	k__Bacteria.p__Firmicutes.c__Clostridia.o__Clostridiales.f__Clostridiales_unclassified.g__Monoglobus.s__Monoglobus_pectinilyticus	16	delta-pain__endpoint-abundances	1
0.0360756	0.0899132	0.401226	0.691804	k__Bacteria.p__Firmicutes.c__Clostridia.o__Clostridiales.f__Eubacteriaceae	27	delta-pain__endpoint-abundances	1
0.0360756	0.0899132	0.401226	0.691804	k__Bacteria.p__Firmicutes.c__Clostridia.o__Clostridiales.f__Eubacteriaceae.g__Eubacterium	27	delta-pain__endpoint-abundances	1
0.00973266	0.0481599	0.202091	0.841549	k__Bacteria.p__Firmicutes.c__Clostridia.o__Clostridiales.f__Eubacteriaceae.g__Eubacterium.s__Eubacterium_eligens	17	delta-pain__endpoint-abundances	1
-0.0374749	0.0997352	-0.375744	0.710408	k__Bacteria.p__Firmicutes.c__Clostridia.o__Clostridiales.f__Eubacteriaceae.g__Eubacterium.s__Eubacterium_hallii	27	delta-pain__endpoint-abundances	1
0.0219257	0.0505328	0.43389	0.668244	k__Bacteria.p__Firmicutes.c__Clostridia.o__Clostridiales.f__Eubacteriaceae.g__Eubacterium.s__Eubacterium_ramulus	12	delta-pain__endpoint-abundances	1
-0.0492869	0.0462878	-1.06479	0.297566	k__Bacteria.p__Firmicutes.c__Clostridia.o__Clostridiales.f__Eubacteriaceae.g__Eubacterium.s__Eubacterium_sp_CAG_38	13	delta-pain__endpoint-abundances	1
0.0195198	0.081411	0.239768	0.812546	k__Bacteria.p__Firmicutes.c__Clostridia.o__Clostridiales.f__Lachnospiraceae	27	delta-pain__endpoint-abundances	1
0.0764781	0.0960024	0.796628	0.433478	k__Bacteria.p__Firmicutes.c__Clostridia.o__Clostridiales.f__Lachnospiraceae.g__Anaerostipes	27	delta-pain__endpoint-abundances	1
0.0764857	0.0960112	0.796633	0.433474	k__Bacteria.p__Firmicutes.c__Clostridia.o__Clostridiales.f__Lachnospiraceae.g__Anaerostipes.s__Anaerostipes_hadrus	27	delta-pain__endpoint-abundances	1
0.0237676	0.0900612	0.263905	0.794106	k__Bacteria.p__Firmicutes.c__Clostridia.o__Clostridiales.f__Lachnospiraceae.g__Blautia	27	delta-pain__endpoint-abundances	1
-0.0829829	0.0506454	-1.63851	0.114361	k__Bacteria.p__Firmicutes.c__Clostridia.o__Clostridiales.f__Lachnospiraceae.g__Blautia.s__Blautia_hydrogenotrophica	10	delta-pain__endpoint-abundances	1
0.00792224	0.0923048	0.085827	0.932316	k__Bacteria.p__Firmicutes.c__Clostridia.o__Clostridiales.f__Lachnospiraceae.g__Blautia.s__Blautia_obeum	27	delta-pain__endpoint-abundances	1
0.0667196	0.0603102	1.10627	0.279574	k__Bacteria.p__Firmicutes.c__Clostridia.o__Clostridiales.f__Lachnospiraceae.g__Blautia.s__Blautia_wexlerae	24	delta-pain__endpoint-abundances	1
0.0563135	0.0497431	1.13209	0.268783	k__Bacteria.p__Firmicutes.c__Clostridia.o__Clostridiales.f__Lachnospiraceae.g__Blautia.s__Ruminococcus_gnavus	12	delta-pain__endpoint-abundances	1
0.0270577	0.0707245	0.382579	0.705399	k__Bacteria.p__Firmicutes.c__Clostridia.o__Clostridiales.f__Lachnospiraceae.g__Blautia.s__Ruminococcus_torques	26	delta-pain__endpoint-abundances	1
0.0145907	0.0479872	0.304053	0.763708	k__Bacteria.p__Firmicutes.c__Clostridia.o__Clostridiales.f__Lachnospiraceae.g__Coprococcus	22	delta-pain__endpoint-abundances	1
0.00106081	0.0473608	0.0223984	0.982315	k__Bacteria.p__Firmicutes.c__Clostridia.o__Clostridiales.f__Lachnospiraceae.g__Coprococcus.s__Coprococcus_catus	16	delta-pain__endpoint-abundances	1
0.0193359	0.047564	0.406524	0.68796	k__Bacteria.p__Firmicutes.c__Clostridia.o__Clostridiales.f__Lachnospiraceae.g__Coprococcus.s__Coprococcus_comes	21	delta-pain__endpoint-abundances	1
0.0165821	0.0705949	0.234891	0.816286	k__Bacteria.p__Firmicutes.c__Clostridia.o__Clostridiales.f__Lachnospiraceae.g__Dorea	26	delta-pain__endpoint-abundances	1
0.0312465	0.0543769	0.574628	0.570891	k__Bacteria.p__Firmicutes.c__Clostridia.o__Clostridiales.f__Lachnospiraceae.g__Dorea.s__Dorea_formicigenerans	22	delta-pain__endpoint-abundances	1
0.0316007	0.0541056	0.584056	0.564632	k__Bacteria.p__Firmicutes.c__Clostridia.o__Clostridiales.f__Lachnospiraceae.g__Dorea.s__Dorea_longicatena	24	delta-pain__endpoint-abundances	1
0.0172427	0.0471856	0.365422	0.717997	k__Bacteria.p__Firmicutes.c__Clostridia.o__Clostridiales.f__Lachnospiraceae.g__Eisenbergiella	13	delta-pain__endpoint-abundances	1
-0.0142258	0.0483453	-0.294254	0.771094	k__Bacteria.p__Firmicutes.c__Clostridia.o__Clostridiales.f__Lachnospiraceae.g__Eisenbergiella.s__Eisenbergiella_tayi	10	delta-pain__endpoint-abundances	1
0.0573512	0.0615921	0.931146	0.361051	k__Bacteria.p__Firmicutes.c__Clostridia.o__Clostridiales.f__Lachnospiraceae.g__Fusicatenibacter	26	delta-pain__endpoint-abundances	1
0.0573512	0.0615921	0.931146	0.361051	k__Bacteria.p__Firmicutes.c__Clostridia.o__Clostridiales.f__Lachnospiraceae.g__Fusicatenibacter.s__Fusicatenibacter_saccharivorans	26	delta-pain__endpoint-abundances	1
0.0302448	0.0469357	0.644387	0.525436	k__Bacteria.p__Firmicutes.c__Clostridia.o__Clostridiales.f__Lachnospiraceae.g__Lachnoclostridium	13	delta-pain__endpoint-abundances	1
-0.0411385	0.0535544	-0.768162	0.449884	k__Bacteria.p__Firmicutes.c__Clostridia.o__Clostridiales.f__Lachnospiraceae.g__Lachnoclostridium.s__Clostridium_symbiosum	11	delta-pain__endpoint-abundances	1
0.0613821	0.045186	1.35843	0.18696	k__Bacteria.p__Firmicutes.c__Clostridia.o__Clostridiales.f__Lachnospiraceae.g__Lachnospira	16	delta-pain__endpoint-abundances	1
-0.0387521	0.0505667	-0.766357	0.450937	k__Bacteria.p__Firmicutes.c__Clostridia.o__Clostridiales.f__Lachnospiraceae.g__Lachnospiraceae_unclassified	24	delta-pain__endpoint-abundances	1
-0.0387521	0.0505667	-0.766357	0.450937	k__Bacteria.p__Firmicutes.c__Clostridia.o__Clostridiales.f__Lachnospiraceae.g__Lachnospiraceae_unclassified.s__Eubacterium_rectale	24	delta-pain__endpoint-abundances	1
0.0613821	0.045186	1.35843	0.18696	k__Bacteria.p__Firmicutes.c__Clostridia.o__Clostridiales.f__Lachnospiraceae.g__Lachnospira.s__Lachnospira_pectinoschiza	16	delta-pain__endpoint-abundances	1
-0.0109323	0.080494	-0.135815	0.8931	k__Bacteria.p__Firmicutes.c__Clostridia.o__Clostridiales.f__Lachnospiraceae.g__Roseburia	27	delta-pain__endpoint-abundances	1
-0.00180718	0.037326	-0.0484162	0.961785	k__Bacteria.p__Firmicutes.c__Clostridia.o__Clostridiales.f__Lachnospiraceae.g__Roseburia.s__Roseburia_faecis	17	delta-pain__endpoint-abundances	1
-0.0145107	0.0617155	-0.235123	0.816108	k__Bacteria.p__Firmicutes.c__Clostridia.o__Clostridiales.f__Lachnospiraceae.g__Roseburia.s__Roseburia_hominis	24	delta-pain__endpoint-abundances	1
-0.0738392	0.0436903	-1.69006	0.103966	k__Bacteria.p__Firmicutes.c__Clostridia.o__Clostridiales.f__Lachnospiraceae.g__Roseburia.s__Roseburia_intestinalis	18	delta-pain__endpoint-abundances	1
-0.0209302	0.0467986	-0.44724	0.658712	k__Bacteria.p__Firmicutes.c__Clostridia.o__Clostridiales.f__Lachnospiraceae.g__Roseburia.s__Roseburia_inulinivorans	18	delta-pain__endpoint-abundances	1
0.0192437	0.0463163	0.415484	0.681479	k__Bacteria.p__Firmicutes.c__Clostridia.o__Clostridiales.f__Oscillospiraceae	23	delta-pain__endpoint-abundances	1
0.0192437	0.0463163	0.415484	0.681479	k__Bacteria.p__Firmicutes.c__Clostridia.o__Clostridiales.f__Oscillospiraceae.g__Oscillibacter	23	delta-pain__endpoint-abundances	1
0.0211876	0.04489	0.471989	0.641198	k__Bacteria.p__Firmicutes.c__Clostridia.o__Clostridiales.f__Oscillospiraceae.g__Oscillibacter.s__Oscillibacter_sp_57_20	22	delta-pain__endpoint-abundances	1
0.0282726	0.0397441	0.711367	0.483714	k__Bacteria.p__Firmicutes.c__Clostridia.o__Clostridiales.f__Oscillospiraceae.g__Oscillibacter.s__Oscillibacter_sp_CAG_241	17	delta-pain__endpoint-abundances	1
-0.155349	0.322976	-0.480993	0.634877	k__Bacteria.p__Firmicutes.c__Clostridia.o__Clostridiales.f__Ruminococcaceae	28	delta-pain__endpoint-abundances	1
-0.0318104	0.0518026	-0.61407	0.544947	k__Bacteria.p__Firmicutes.c__Clostridia.o__Clostridiales.f__Ruminococcaceae.g__Agathobaculum	21	delta-pain__endpoint-abundances	1
-0.0318104	0.0518026	-0.61407	0.544947	k__Bacteria.p__Firmicutes.c__Clostridia.o__Clostridiales.f__Ruminococcaceae.g__Agathobaculum.s__Agathobaculum_butyriciproducens	21	delta-pain__endpoint-abundances	1
-0.0211881	0.0552619	-0.383413	0.704789	k__Bacteria.p__Firmicutes.c__Clostridia.o__Clostridiales.f__Ruminococcaceae.g__Anaerotruncus	15	delta-pain__endpoint-abundances	1
-0.0249539	0.056959	-0.438103	0.665229	k__Bacteria.p__Firmicutes.c__Clostridia.o__Clostridiales.f__Ruminococcaceae.g__Anaerotruncus.s__Anaerotruncus_colihominis	15	delta-pain__endpoint-abundances	1
0.102133	0.269148	0.379469	0.707676	k__Bacteria.p__Firmicutes.c__Clostridia.o__Clostridiales.f__Ruminococcaceae.g__Faecalibacterium	28	delta-pain__endpoint-abundances	1
0.102133	0.269148	0.379469	0.707676	k__Bacteria.p__Firmicutes.c__Clostridia.o__Clostridiales.f__Ruminococcaceae.g__Faecalibacterium.s__Faecalibacterium_prausnitzii	28	delta-pain__endpoint-abundances	1
0.000957214	0.0557834	0.0171595	0.986451	k__Bacteria.p__Firmicutes.c__Clostridia.o__Clostridiales.f__Ruminococcaceae.g__Flavonifractor	23	delta-pain__endpoint-abundances	1
0.000957214	0.0557834	0.0171595	0.986451	k__Bacteria.p__Firmicutes.c__Clostridia.o__Clostridiales.f__Ruminococcaceae.g__Flavonifractor.s__Flavonifractor_plautii	23	delta-pain__endpoint-abundances	1
0.00319362	0.062613	0.0510057	0.959743	k__Bacteria.p__Firmicutes.c__Clostridia.o__Clostridiales.f__Ruminococcaceae.g__Gemmiger	24	delta-pain__endpoint-abundances	1
0.00319362	0.062613	0.0510057	0.959743	k__Bacteria.p__Firmicutes.c__Clostridia.o__Clostridiales.f__Ruminococcaceae.g__Gemmiger.s__Gemmiger_formicilis	24	delta-pain__endpoint-abundances	1
-0.0759267	0.065905	-1.15206	0.260642	k__Bacteria.p__Firmicutes.c__Clostridia.o__Clostridiales.f__Ruminococcaceae.g__Ruminococcaceae_unclassified	26	delta-pain__endpoint-abundances	1
-0.0801162	0.0492832	-1.62563	0.11709	k__Bacteria.p__Firmicutes.c__Clostridia.o__Clostridiales.f__Ruminococcaceae.g__Ruminococcaceae_unclassified.s__Clostridium_leptum	22	delta-pain__endpoint-abundances	1
-0.0263646	0.0425658	-0.619383	0.5415	k__Bacteria.p__Firmicutes.c__Clostridia.o__Clostridiales.f__Ruminococcaceae.g__Ruminococcaceae_unclassified.s__Eubacterium_siraeum	20	delta-pain__endpoint-abundances	1
-0.0714869	0.0452251	-1.58069	0.127039	k__Bacteria.p__Firmicutes.c__Clostridia.o__Clostridiales.f__Ruminococcaceae.g__Ruminococcus	24	delta-pain__endpoint-abundances	1
-0.0605268	0.0397365	-1.5232	0.140777	k__Bacteria.p__Firmicutes.c__Clostridia.o__Clostridiales.f__Ruminococcaceae.g__Ruminococcus.s__Ruminococcus_bicirculans	21	delta-pain__endpoint-abundances	1
-0.0363536	0.0336225	-1.08123	0.290341	k__Bacteria.p__Firmicutes.c__Clostridia.o__Clostridiales.f__Ruminococcaceae.g__Ruminococcus.s__Ruminococcus_bromii	16	delta-pain__endpoint-abundances	1
-0.00461249	0.0408187	-0.113	0.910971	k__Bacteria.p__Firmicutes.c__Clostridia.o__Clostridiales.f__Ruminococcaceae.g__Ruminococcus.s__Ruminococcus_lactaris	14	delta-pain__endpoint-abundances	1
-0.0920099	0.102833	-0.894754	0.379805	k__Bacteria.p__Firmicutes.c__Clostridia.o__Clostridiales.f__Ruminococcaceae.g__Ruthenibacterium	27	delta-pain__endpoint-abundances	1
-0.0920099	0.102833	-0.894754	0.379805	k__Bacteria.p__Firmicutes.c__Clostridia.o__Clostridiales.f__Ruminococcaceae.g__Ruthenibacterium.s__Ruthenibacterium_lactatiformans	27	delta-pain__endpoint-abundances	1
0.00248402	0.0509996	0.0487068	0.961556	k__Bacteria.p__Firmicutes.c__Erysipelotrichia	16	delta-pain__endpoint-abundances	1
0.00248402	0.0509996	0.0487068	0.961556	k__Bacteria.p__Firmicutes.c__Erysipelotrichia.o__Erysipelotrichales	16	delta-pain__endpoint-abundances	1
0.00248402	0.0509996	0.0487068	0.961556	k__Bacteria.p__Firmicutes.c__Erysipelotrichia.o__Erysipelotrichales.f__Erysipelotrichaceae	16	delta-pain__endpoint-abundances	1
-0.0438328	0.0524381	-0.835895	0.411459	k__Bacteria.p__Firmicutes.c__Erysipelotrichia.o__Erysipelotrichales.f__Erysipelotrichaceae.g__Erysipelatoclostridium	13	delta-pain__endpoint-abundances	1
-0.0438328	0.0524381	-0.835895	0.411459	k__Bacteria.p__Firmicutes.c__Erysipelotrichia.o__Erysipelotrichales.f__Erysipelotrichaceae.g__Erysipelatoclostridium.s__Clostridium_innocuum	13	delta-pain__endpoint-abundances	1
-0.0337837	0.0500393	-0.675144	0.506038	k__Bacteria.p__Firmicutes.c__Firmicutes_unclassified	22	delta-pain__endpoint-abundances	1
-0.0337837	0.0500393	-0.675144	0.506038	k__Bacteria.p__Firmicutes.c__Firmicutes_unclassified.o__Firmicutes_unclassified	22	delta-pain__endpoint-abundances	1
-0.0337837	0.0500393	-0.675144	0.506038	k__Bacteria.p__Firmicutes.c__Firmicutes_unclassified.o__Firmicutes_unclassified.f__Firmicutes_unclassified	22	delta-pain__endpoint-abundances	1
-0.0337837	0.0500393	-0.675144	0.506038	k__Bacteria.p__Firmicutes.c__Firmicutes_unclassified.o__Firmicutes_unclassified.f__Firmicutes_unclassified.g__Firmicutes_unclassified	22	delta-pain__endpoint-abundances	1
0.0115047	0.0444086	0.259064	0.797795	k__Bacteria.p__Firmicutes.c__Firmicutes_unclassified.o__Firmicutes_unclassified.f__Firmicutes_unclassified.g__Firmicutes_unclassified.s__Firmicutes_bacterium_CAG_83	18	delta-pain__endpoint-abundances	1
0.0602791	0.0627327	0.960887	0.34619	k__Bacteria.p__Firmicutes.c__Negativicutes	24	delta-pain__endpoint-abundances	1
0.00547267	0.0475434	0.115109	0.909316	k__Bacteria.p__Firmicutes.c__Negativicutes.o__Acidaminococcales	15	delta-pain__endpoint-abundances	1
0.00547267	0.0475434	0.115109	0.909316	k__Bacteria.p__Firmicutes.c__Negativicutes.o__Acidaminococcales.f__Acidaminococcaceae	15	delta-pain__endpoint-abundances	1
0.0241976	0.0463764	0.521765	0.606616	k__Bacteria.p__Firmicutes.c__Negativicutes.o__Acidaminococcales.f__Acidaminococcaceae.g__Phascolarctobacterium	14	delta-pain__endpoint-abundances	1
0.0232972	0.0483122	0.482223	0.634017	k__Bacteria.p__Firmicutes.c__Negativicutes.o__Acidaminococcales.f__Acidaminococcaceae.g__Phascolarctobacterium.s__Phascolarctobacterium_faecium	13	delta-pain__endpoint-abundances	1
0.0214374	0.050447	0.424949	0.67466	k__Bacteria.p__Firmicutes.c__Negativicutes.o__Veillonellales	12	delta-pain__endpoint-abundances	1
0.0214374	0.050447	0.424949	0.67466	k__Bacteria.p__Firmicutes.c__Negativicutes.o__Veillonellales.f__Veillonellaceae	12	delta-pain__endpoint-abundances	1
0.0250944	0.0512942	0.489226	0.629123	k__Bacteria.p__Firmicutes.c__Negativicutes.o__Veillonellales.f__Veillonellaceae.g__Dialister	12	delta-pain__endpoint-abundances	1
0.0250944	0.0512942	0.489226	0.629123	k__Bacteria.p__Firmicutes.c__Negativicutes.o__Veillonellales.f__Veillonellaceae.g__Dialister.s__Dialister_invisus	12	delta-pain__endpoint-abundances	1
-0.0386171	0.0637757	-0.605514	0.550521	k__Bacteria.p__Proteobacteria	25	delta-pain__endpoint-abundances	1
-0.0528408	0.0447489	-1.18083	0.249241	k__Bacteria.p__Proteobacteria.c__Betaproteobacteria	18	delta-pain__endpoint-abundances	1
-0.0528408	0.0447489	-1.18083	0.249241	k__Bacteria.p__Proteobacteria.c__Betaproteobacteria.o__Burkholderiales	18	delta-pain__endpoint-abundances	1
-0.0528922	0.0447722	-1.18136	0.249034	k__Bacteria.p__Proteobacteria.c__Betaproteobacteria.o__Burkholderiales.f__Sutterellaceae	18	delta-pain__endpoint-abundances	1
-0.105353	0.0393785	-2.67541	0.0132309	k__Bacteria.p__Proteobacteria.c__Betaproteobacteria.o__Burkholderiales.f__Sutterellaceae.g__Parasutterella	15	delta-pain__endpoint-abundances	1
-0.105353	0.0393785	-2.67541	0.0132309	k__Bacteria.p__Proteobacteria.c__Betaproteobacteria.o__Burkholderiales.f__Sutterellaceae.g__Parasutterella.s__Parasutterella_excrementihominis	15	delta-pain__endpoint-abundances	1
0.0144959	0.0525215	0.275999	0.784912	k__Bacteria.p__Proteobacteria.c__Deltaproteobacteria	21	delta-pain__endpoint-abundances	1
0.0144959	0.0525215	0.275999	0.784912	k__Bacteria.p__Proteobacteria.c__Deltaproteobacteria.o__Desulfovibrionales	21	delta-pain__endpoint-abundances	1
0.0144959	0.0525215	0.275999	0.784912	k__Bacteria.p__Proteobacteria.c__Deltaproteobacteria.o__Desulfovibrionales.f__Desulfovibrionaceae	21	delta-pain__endpoint-abundances	1
0.0181225	0.0530942	0.341327	0.735828	k__Bacteria.p__Proteobacteria.c__Deltaproteobacteria.o__Desulfovibrionales.f__Desulfovibrionaceae.g__Bilophila	21	delta-pain__endpoint-abundances	1
0.0181225	0.0530942	0.341327	0.735828	k__Bacteria.p__Proteobacteria.c__Deltaproteobacteria.o__Desulfovibrionales.f__Desulfovibrionaceae.g__Bilophila.s__Bilophila_wadsworthia	21	delta-pain__endpoint-abundances	1
0.012504	0.0533087	0.234559	0.816541	k__Bacteria.p__Proteobacteria.c__Gammaproteobacteria	11	delta-pain__endpoint-abundances	1
-0.0932211	0.0434796	-2.14402	0.0423692	k__Bacteria.p__Proteobacteria.c__Proteobacteria_unclassified	11	delta-pain__endpoint-abundances	1
-0.0932211	0.0434796	-2.14402	0.0423692	k__Bacteria.p__Proteobacteria.c__Proteobacteria_unclassified.o__Proteobacteria_unclassified	11	delta-pain__endpoint-abundances	1
-0.0932211	0.0434796	-2.14402	0.0423692	k__Bacteria.p__Proteobacteria.c__Proteobacteria_unclassified.o__Proteobacteria_unclassified.f__Proteobacteria_unclassified	11	delta-pain__endpoint-abundances	1
-0.0932211	0.0434796	-2.14402	0.0423692	k__Bacteria.p__Proteobacteria.c__Proteobacteria_unclassified.o__Proteobacteria_unclassified.f__Proteobacteria_unclassified.g__Proteobacteria_unclassified	11	delta-pain__endpoint-abundances	1
-0.0932211	0.0434796	-2.14402	0.0423692	k__Bacteria.p__Proteobacteria.c__Proteobacteria_unclassified.o__Proteobacteria_unclassified.f__Proteobacteria_unclassified.g__Proteobacteria_unclassified.s__Proteobacteria_bacterium_CAG_139	11	delta-pain__endpoint-abundances	1
0.00492198	0.0416064	0.118299	0.906816	k__Bacteria.p__Verrucomicrobia	11	delta-pain__endpoint-abundances	1
0.00492198	0.0416064	0.118299	0.906816	k__Bacteria.p__Verrucomicrobia.c__Verrucomicrobiae	11	delta-pain__endpoint-abundances	1
0.00492198	0.0416064	0.118299	0.906816	k__Bacteria.p__Verrucomicrobia.c__Verrucomicrobiae.o__Verrucomicrobiales	11	delta-pain__endpoint-abundances	1
0.00492198	0.0416064	0.118299	0.906816	k__Bacteria.p__Verrucomicrobia.c__Verrucomicrobiae.o__Verrucomicrobiales.f__Akkermansiaceae	11	delta-pain__endpoint-abundances	1
0.00492198	0.0416064	0.118299	0.906816	k__Bacteria.p__Verrucomicrobia.c__Verrucomicrobiae.o__Verrucomicrobiales.f__Akkermansiaceae.g__Akkermansia	11	delta-pain__endpoint-abundances	1
0.00492198	0.0416064	0.118299	0.906816	k__Bacteria.p__Verrucomicrobia.c__Verrucomicrobiae.o__Verrucomicrobiales.f__Akkermansiaceae.g__Akkermansia.s__Akkermansia_muciniphila	11	delta-pain__endpoint-abundances	1
-932.841	700.683	-1.33133	0.195589	k__Bacteria	28	endpoint-pain__endpoint-abundances	1
-0.0615027	0.37628	-0.163449	0.871533	k__Bacteria.p__Actinobacteria	28	endpoint-pain__endpoint-abundances	1
-0.02597	0.0758978	-0.34217	0.735201	k__Bacteria.p__Actinobacteria.c__Actinobacteria	26	endpoint-pain__endpoint-abundances	1
-0.0259896	0.0759017	-0.342411	0.735022	k__Bacteria.p__Actinobacteria.c__Actinobacteria.o__Bifidobacteriales	26	endpoint-pain__endpoint-abundances	1
-0.0259896	0.0759017	-0.342411	0.735022	k__Bacteria.p__Actinobacteria.c__Actinobacteria.o__Bifidobacteriales.f__Bifidobacteriaceae	26	endpoint-pain__endpoint-abundances	1
-0.0259896	0.0759017	-0.342411	0.735022	k__Bacteria.p__Actinobacteria.c__Actinobacteria.o__Bifidobacteriales.f__Bifidobacteriaceae.g__Bifidobacterium	26	endpoint-pain__endpoint-abundances	1
0.0028551	0.04764	0.0599308	0.952707	k__Bacteria.p__Actinobacteria.c__Actinobacteria.o__Bifidobacteriales.f__Bifidobacteriaceae.g__Bifidobacterium.s__Bifidobacterium_adolescentis	21	endpoint-pain__endpoint-abundances	1
-0.0708641	0.0373381	-1.8979	0.0698011	k__Bacteria.p__Actinobacteria.c__Actinobacteria.o__Bifidobacteriales.f__Bifidobacteriaceae.g__Bifidobacterium.s__Bifidobacterium_bifidum	14	endpoint-pain__endpoint-abundances	1
0.0241561	0.0619824	0.389725	0.700177	k__Bacteria.p__Actinobacteria.c__Actinobacteria.o__Bifidobacteriales.f__Bifidobacteriaceae.g__Bifidobacterium.s__Bifidobacterium_longum	24	endpoint-pain__endpoint-abundances	1
-0.0422656	0.0498809	-0.847329	0.405183	k__Bacteria.p__Actinobacteria.c__Actinobacteria.o__Bifidobacteriales.f__Bifidobacteriaceae.g__Bifidobacterium.s__Bifidobacterium_pseudocatenulatum	20	endpoint-pain__endpoint-abundances	1
-0.124031	0.468064	-0.264988	0.793281	k__Bacteria.p__Actinobacteria.c__Coriobacteriia	28	endpoint-pain__endpoint-abundances	1
-0.0576679	0.0734732	-0.784884	0.440201	k__Bacteria.p__Actinobacteria.c__Coriobacteriia.o__Coriobacteriales	25	endpoint-pain__endpoint-abundances	1
-0.0576679	0.0734732	-0.784884	0.440201	k__Bacteria.p__Actinobacteria.c__Coriobacteriia.o__Coriobacteriales.f__Coriobacteriaceae	25	endpoint-pain__endpoint-abundances	1
-0.0577074	0.073478	-0.78537	0.439922	k__Bacteria.p__Actinobacteria.c__Coriobacteriia.o__Coriobacteriales.f__Coriobacteriaceae.g__Collinsella	25	endpoint-pain__endpoint-abundances	1
-0.0334663	0.0692599	-0.483199	0.633333	k__Bacteria.p__Actinobacteria.c__Coriobacteriia.o__Coriobacteriales.f__Coriobacteriaceae.g__Collinsella.s__Collinsella_aerofaciens	24	endpoint-pain__endpoint-abundances	1
0.0292439	0.0652438	0.448225	0.658011	k__Bacteria.p__Actinobacteria.c__Coriobacteriia.o__Coriobacteriales.f__Coriobacteriaceae.g__Collinsella.s__Collinsella_intestinalis	12	endpoint-pain__endpoint-abundances	1
-0.0745214	0.0725072	-1.02778	0.314301	k__Bacteria.p__Actinobacteria.c__Coriobacteriia.o__Coriobacteriales.f__Coriobacteriaceae.g__Collinsella.s__Collinsella_stercoris	18	endpoint-pain__endpoint-abundances	1
-0.00258443	0.122374	-0.0211192	0.983325	k__Bacteria.p__Actinobacteria.c__Coriobacteriia.o__Eggerthellales	27	endpoint-pain__endpoint-abundances	1
-0.00258443	0.122374	-0.0211192	0.983325	k__Bacteria.p__Actinobacteria.c__Coriobacteriia.o__Eggerthellales.f__Eggerthellaceae	27	endpoint-pain__endpoint-abundances	1
0.0265694	0.128221	0.207215	0.83759	k__Bacteria.p__Actinobacteria.c__Coriobacteriia.o__Eggerthellales.f__Eggerthellaceae.g__Adlercreutzia	27	endpoint-pain__endpoint-abundances	1
0.0265694	0.128221	0.207215	0.83759	k__Bacteria.p__Actinobacteria.c__Coriobacteriia.o__Eggerthellales.f__Eggerthellaceae.g__Adlercreutzia.s__Adlercreutzia_equolifaciens	27	endpoint-pain__endpoint-abundances	1
0.0289497	0.127958	0.226244	0.822927	k__Bacteria.p__Actinobacteria.c__Coriobacteriia.o__Eggerthellales.f__Eggerthellaceae.g__Asaccharobacter	27	endpoint-pain__endpoint-abundances	1
0.0289497	0.127958	0.226244	0.822927	k__Bacteria.p__Actinobacteria.c__Coriobacteriia.o__Eggerthellales.f__Eggerthellaceae.g__Asaccharobacter.s__Asaccharobacter_celatus	27	endpoint-pain__endpoint-abundances	1
-0.131856	0.0657687	-2.00484	0.0563859	k__Bacteria.p__Actinobacteria.c__Coriobacteriia.o__Eggerthellales.f__Eggerthellaceae.g__Eggerthella	22	endpoint-pain__endpoint-abundances	1
-0.131856	0.0657687	-2.00484	0.0563859	k__Bacteria.p__Actinobacteria.c__Coriobacteriia.o__Eggerthellales.f__Eggerthellaceae.g__Eggerthella.s__Eggerthella_lenta	22	endpoint-pain__endpoint-abundances	1
-0.123684	0.0845917	-1.46213	0.156679	k__Bacteria.p__Actinobacteria.c__Coriobacteriia.o__Eggerthellales.f__Eggerthellaceae.g__Gordonibacter	24	endpoint-pain__endpoint-abundances	1
-0.123684	0.0845917	-1.46213	0.156679	k__Bacteria.p__Actinobacteria.c__Coriobacteriia.o__Eggerthellales.f__Eggerthellaceae.g__Gordonibacter.s__Gordonibacter_pamelaeae	24	endpoint-pain__endpoint-abundances	1
0.0427877	0.0940914	0.454746	0.653378	k__Bacteria.p__Bacteroidetes	27	endpoint-pain__endpoint-abundances	1
0.0427877	0.0940914	0.454746	0.653378	k__Bacteria.p__Bacteroidetes.c__Bacteroidia	27	endpoint-pain__endpoint-abundances	1
0.0427877	0.0940914	0.454746	0.653378	k__Bacteria.p__Bacteroidetes.c__Bacteroidia.o__Bacteroidales	27	endpoint-pain__endpoint-abundances	1
0.0667875	0.0957702	0.697373	0.49227	k__Bacteria.p__Bacteroidetes.c__Bacteroidia.o__Bacteroidales.f__Bacteroidaceae	27	endpoint-pain__endpoint-abundances	1
0.0667875	0.0957702	0.697373	0.49227	k__Bacteria.p__Bacteroidetes.c__Bacteroidia.o__Bacteroidales.f__Bacteroidaceae.g__Bacteroides	27	endpoint-pain__endpoint-abundances	1
0.036665	0.0522349	0.701925	0.489478	k__Bacteria.p__Bacteroidetes.c__Bacteroidia.o__Bacteroidales.f__Bacteroidaceae.g__Bacteroides.s__Bacteroides_caccae	20	endpoint-pain__endpoint-abundances	1
-0.0010863	0.0523369	-0.0207558	0.983612	k__Bacteria.p__Bacteroidetes.c__Bacteroidia.o__Bacteroidales.f__Bacteroidaceae.g__Bacteroides.s__Bacteroides_fragilis	12	endpoint-pain__endpoint-abundances	1
0.0891172	0.0510006	1.74737	0.0933582	k__Bacteria.p__Bacteroidetes.c__Bacteroidia.o__Bacteroidales.f__Bacteroidaceae.g__Bacteroides.s__Bacteroides_ovatus	19	endpoint-pain__endpoint-abundances	1
0.0794243	0.0472508	1.68091	0.105751	k__Bacteria.p__Bacteroidetes.c__Bacteroidia.o__Bacteroidales.f__Bacteroidaceae.g__Bacteroides.s__Bacteroides_stercoris	14	endpoint-pain__endpoint-abundances	1
0.0943762	0.0530659	1.77847	0.0879989	k__Bacteria.p__Bacteroidetes.c__Bacteroidia.o__Bacteroidales.f__Bacteroidaceae.g__Bacteroides.s__Bacteroides_thetaiotaomicron	21	endpoint-pain__endpoint-abundances	1
0.059555	0.0507321	1.17391	0.251948	k__Bacteria.p__Bacteroidetes.c__Bacteroidia.o__Bacteroidales.f__Bacteroidaceae.g__Bacteroides.s__Bacteroides_uniformis	22	endpoint-pain__endpoint-abundances	1
0.0963618	0.0527822	1.82565	0.0803726	k__Bacteria.p__Bacteroidetes.c__Bacteroidia.o__Bacteroidales.f__Bacteroidaceae.g__Bacteroides.s__Bacteroides_vulgatus	22	endpoint-pain__endpoint-abundances	1
-0.0557745	0.0521063	-1.0704	0.295087	k__Bacteria.p__Bacteroidetes.c__Bacteroidia.o__Bacteroidales.f__Bacteroidaceae.g__Bacteroides.s__Bacteroides_xylanisolvens	13	endpoint-pain__endpoint-abundances	1
0.0849895	0.0476937	1.78199	0.0874099	k__Bacteria.p__Bacteroidetes.c__Bacteroidia.o__Bacteroidales.f__Barnesiellaceae	14	endpoint-pain__endpoint-abundances	1
0.101914	0.0478772	2.12865	0.0437462	k__Bacteria.p__Bacteroidetes.c__Bacteroidia.o__Bacteroidales.f__Odoribacteraceae	17	endpoint-pain__endpoint-abundances	1
0.106279	0.0454868	2.33648	0.0281449	k__Bacteria.p__Bacteroidetes.c__Bacteroidia.o__Bacteroidales.f__Odoribacteraceae.g__Odoribacter	16	endpoint-pain__endpoint-abundances	1
0.106279	0.0454868	2.33648	0.0281449	k__Bacteria.p__Bacteroidetes.c__Bacteroidia.o__Bacteroidales.f__Odoribacteraceae.g__Odoribacter.s__Odoribacter_splanchnicus	16	endpoint-pain__endpoint-abundances	1
0.0307146	0.0444298	0.691307	0.496006	k__Bacteria.p__Bacteroidetes.c__Bacteroidia.o__Bacteroidales.f__Prevotellaceae	13	endpoint-pain__endpoint-abundances	1
0.0596777	0.0951087	0.627469	0.536277	k__Bacteria.p__Bacteroidetes.c__Bacteroidia.o__Bacteroidales.f__Rikenellaceae	27	endpoint-pain__endpoint-abundances	1
0.0596777	0.0951087	0.627469	0.536277	k__Bacteria.p__Bacteroidetes.c__Bacteroidia.o__Bacteroidales.f__Rikenellaceae.g__Alistipes	27	endpoint-pain__endpoint-abundances	1
0.0332236	0.0628948	0.528241	0.602183	k__Bacteria.p__Bacteroidetes.c__Bacteroidia.o__Bacteroidales.f__Rikenellaceae.g__Alistipes.s__Alistipes_finegoldii	24	endpoint-pain__endpoint-abundances	1
[truncated: 128 more rows]

## Sheet: PATHWAYS
estimate	std.error	statistic	p.value	dependent_variable	prev	regression	adjusted_p-value
0.585402	1.35464	0.432145	0.665636	1CMET2-PWY: folate transformations III (E. coli)	29	treatment__endpoint-abundances	1
-0.0715105	0.0526549	-1.3581	0.174433	1CMET2-PWY: folate transformations III (E. coli)|g__Alistipes.s__Alistipes_finegoldii	19	treatment__endpoint-abundances	1
-0.0309439	0.0562852	-0.54977	0.582477	1CMET2-PWY: folate transformations III (E. coli)|g__Alistipes.s__Alistipes_putredinis	21	treatment__endpoint-abundances	1
0.0567144	0.0541996	1.0464	0.295377	1CMET2-PWY: folate transformations III (E. coli)|g__Anaerostipes.s__Anaerostipes_hadrus	13	treatment__endpoint-abundances	1
0.126668	0.0672117	1.88461	0.0594823	1CMET2-PWY: folate transformations III (E. coli)|g__Bacteroides.s__Bacteroides_caccae	19	treatment__endpoint-abundances	1
0.0125031	0.0584327	0.213975	0.830566	1CMET2-PWY: folate transformations III (E. coli)|g__Bacteroides.s__Bacteroides_ovatus	15	treatment__endpoint-abundances	1
0.0418894	0.0616657	0.679299	0.496949	1CMET2-PWY: folate transformations III (E. coli)|g__Bacteroides.s__Bacteroides_stercoris	12	treatment__endpoint-abundances	1
-0.00421633	0.0569953	-0.0739768	0.941029	1CMET2-PWY: folate transformations III (E. coli)|g__Bacteroides.s__Bacteroides_thetaiotaomicron	14	treatment__endpoint-abundances	1
-0.0735026	0.0556941	-1.31976	0.186917	1CMET2-PWY: folate transformations III (E. coli)|g__Bacteroides.s__Bacteroides_uniformis	21	treatment__endpoint-abundances	1
0.0416626	0.0678557	0.613988	0.539223	1CMET2-PWY: folate transformations III (E. coli)|g__Bacteroides.s__Bacteroides_vulgatus	23	treatment__endpoint-abundances	1
7.17577e-05	0.0579381	0.00123852	0.999012	1CMET2-PWY: folate transformations III (E. coli)|g__Bacteroides.s__Bacteroides_xylanisolvens	10	treatment__endpoint-abundances	1
0.0593555	0.0571553	1.03849	0.29904	1CMET2-PWY: folate transformations III (E. coli)|g__Bifidobacterium.s__Bifidobacterium_longum	21	treatment__endpoint-abundances	1
-0.0154722	0.0531916	-0.290877	0.771145	1CMET2-PWY: folate transformations III (E. coli)|g__Bifidobacterium.s__Bifidobacterium_pseudocatenulatum	15	treatment__endpoint-abundances	1
0.487716	0.562337	0.867303	0.385776	1CMET2-PWY: folate transformations III (E. coli)|g__Blautia.s__Blautia_obeum	28	treatment__endpoint-abundances	1
0.0696847	0.056482	1.23375	0.217296	1CMET2-PWY: folate transformations III (E. coli)|g__Blautia.s__Blautia_wexlerae	15	treatment__endpoint-abundances	1
0.102622	0.079461	1.29147	0.196539	1CMET2-PWY: folate transformations III (E. coli)|g__Blautia.s__Ruminococcus_torques	24	treatment__endpoint-abundances	1
-0.0100265	0.0619411	-0.161871	0.871407	1CMET2-PWY: folate transformations III (E. coli)|g__Lachnospiraceae_unclassified.s__Eubacterium_rectale	13	treatment__endpoint-abundances	1
0.0745618	0.0552659	1.34915	0.17729	1CMET2-PWY: folate transformations III (E. coli)|g__Parabacteroides.s__Parabacteroides_distasonis	14	treatment__endpoint-abundances	1
0.01631	0.0533558	0.305684	0.759846	1CMET2-PWY: folate transformations III (E. coli)|g__Parabacteroides.s__Parabacteroides_merdae	16	treatment__endpoint-abundances	1
0.0936289	0.0550429	1.70102	0.0889397	1CMET2-PWY: folate transformations III (E. coli)|g__Roseburia.s__Roseburia_faecis	14	treatment__endpoint-abundances	1
0.102845	0.21835	0.47101	0.637633	1CMET2-PWY: folate transformations III (E. coli)|unclassified	29	treatment__endpoint-abundances	1
1.45358	1.19671	1.21465	0.2245	ANAEROFRUCAT-PWY: homolactic fermentation	29	treatment__endpoint-abundances	1
1.32724	0.752666	1.76338	0.0778367	ANAEROFRUCAT-PWY: homolactic fermentation|unclassified	27	treatment__endpoint-abundances	1
1.94699	1.47803	1.31729	0.187743	ANAGLYCOLYSIS-PWY: glycolysis III (from glucose)	29	treatment__endpoint-abundances	1
0.0242898	0.0610746	0.397706	0.690847	ANAGLYCOLYSIS-PWY: glycolysis III (from glucose)|g__Bacteroides.s__Bacteroides_fragilis	10	treatment__endpoint-abundances	1
0.00620683	0.0506592	0.122521	0.902486	ANAGLYCOLYSIS-PWY: glycolysis III (from glucose)|g__Bifidobacterium.s__Bifidobacterium_bifidum	12	treatment__endpoint-abundances	1
0.138163	0.0824812	1.67508	0.0939185	ANAGLYCOLYSIS-PWY: glycolysis III (from glucose)|g__Bifidobacterium.s__Bifidobacterium_longum	24	treatment__endpoint-abundances	1
0.011384	0.058855	0.193425	0.846626	ANAGLYCOLYSIS-PWY: glycolysis III (from glucose)|g__Bifidobacterium.s__Bifidobacterium_pseudocatenulatum	19	treatment__endpoint-abundances	1
0.00801961	0.0618941	0.12957	0.896907	ANAGLYCOLYSIS-PWY: glycolysis III (from glucose)|g__Parabacteroides.s__Parabacteroides_distasonis	23	treatment__endpoint-abundances	1
0.114838	0.238224	0.482059	0.629764	ANAGLYCOLYSIS-PWY: glycolysis III (from glucose)|unclassified	29	treatment__endpoint-abundances	1
0.976604	0.787652	1.23989	0.215015	ARG+POLYAMINE-SYN: superpathway of arginine and polyamine biosynthesis	28	treatment__endpoint-abundances	1
0.0463897	0.0581669	0.797528	0.425144	ARG+POLYAMINE-SYN: superpathway of arginine and polyamine biosynthesis|unclassified	21	treatment__endpoint-abundances	1
0.286364	0.449085	0.637663	0.523693	ARGININE-SYN4-PWY: L-ornithine biosynthesis II	28	treatment__endpoint-abundances	1
0.117706	0.0573042	2.05405	0.0399712	ARGININE-SYN4-PWY: L-ornithine biosynthesis II|g__Bacteroides.s__Bacteroides_caccae	13	treatment__endpoint-abundances	1
0.0198631	0.0582714	0.340872	0.7332	ARGININE-SYN4-PWY: L-ornithine biosynthesis II|g__Bacteroides.s__Bacteroides_ovatus	18	treatment__endpoint-abundances	1
0.057156	0.0593257	0.963427	0.335333	ARGININE-SYN4-PWY: L-ornithine biosynthesis II|g__Bacteroides.s__Bacteroides_stercoris	13	treatment__endpoint-abundances	1
0.00119927	0.0630056	0.0190344	0.984814	ARGININE-SYN4-PWY: L-ornithine biosynthesis II|g__Bacteroides.s__Bacteroides_thetaiotaomicron	21	treatment__endpoint-abundances	1
-0.0956581	0.0604799	-1.58165	0.113729	ARGININE-SYN4-PWY: L-ornithine biosynthesis II|g__Bacteroides.s__Bacteroides_uniformis	22	treatment__endpoint-abundances	1
0.0411479	0.0679811	0.605285	0.54499	ARGININE-SYN4-PWY: L-ornithine biosynthesis II|g__Bacteroides.s__Bacteroides_vulgatus	23	treatment__endpoint-abundances	1
0.0324229	0.0571952	0.566882	0.570794	ARGININE-SYN4-PWY: L-ornithine biosynthesis II|g__Bacteroides.s__Bacteroides_xylanisolvens	13	treatment__endpoint-abundances	1
-0.0486027	0.0549559	-0.884394	0.376484	ARGORNPROST-PWY	19	treatment__endpoint-abundances	1
1.03523	1.19447	0.866687	0.386114	ARGSYN-PWY: L-arginine biosynthesis I (via L-ornithine)	29	treatment__endpoint-abundances	1
-0.0757201	0.051455	-1.47158	0.141134	ARGSYN-PWY: L-arginine biosynthesis I (via L-ornithine)|g__Alistipes.s__Alistipes_finegoldii	17	treatment__endpoint-abundances	1
0.121827	0.0663736	1.83547	0.0664365	ARGSYN-PWY: L-arginine biosynthesis I (via L-ornithine)|g__Bifidobacterium.s__Bifidobacterium_adolescentis	20	treatment__endpoint-abundances	1
0.00680761	0.0507557	0.134125	0.893304	ARGSYN-PWY: L-arginine biosynthesis I (via L-ornithine)|g__Bifidobacterium.s__Bifidobacterium_bifidum	12	treatment__endpoint-abundances	1
0.134186	0.0808855	1.65896	0.0971241	ARGSYN-PWY: L-arginine biosynthesis I (via L-ornithine)|g__Bifidobacterium.s__Bifidobacterium_longum	24	treatment__endpoint-abundances	1
-0.000830378	0.104291	-0.00796212	0.993647	ARGSYN-PWY: L-arginine biosynthesis I (via L-ornithine)|g__Blautia.s__Blautia_obeum	28	treatment__endpoint-abundances	1
0.0997341	0.0846116	1.17873	0.238506	ARGSYN-PWY: L-arginine biosynthesis I (via L-ornithine)|g__Blautia.s__Blautia_wexlerae	25	treatment__endpoint-abundances	1
0.0174707	0.0702419	0.248721	0.803576	ARGSYN-PWY: L-arginine biosynthesis I (via L-ornithine)|g__Blautia.s__Ruminococcus_torques	25	treatment__endpoint-abundances	1
0.0609136	0.0597264	1.01988	0.307786	ARGSYN-PWY: L-arginine biosynthesis I (via L-ornithine)|g__Collinsella.s__Collinsella_aerofaciens	18	treatment__endpoint-abundances	1
0.256808	0.424751	0.604607	0.54544	ARGSYN-PWY: L-arginine biosynthesis I (via L-ornithine)|g__Faecalibacterium.s__Faecalibacterium_prausnitzii	29	treatment__endpoint-abundances	1
0.0925901	0.084469	1.09614	0.273016	ARGSYN-PWY: L-arginine biosynthesis I (via L-ornithine)|g__Fusicatenibacter.s__Fusicatenibacter_saccharivorans	26	treatment__endpoint-abundances	1
0.00170241	0.0621724	0.0273821	0.978155	ARGSYN-PWY: L-arginine biosynthesis I (via L-ornithine)|g__Gemmiger.s__Gemmiger_formicilis	23	treatment__endpoint-abundances	1
0.130152	0.0691701	1.88161	0.0598884	ARGSYN-PWY: L-arginine biosynthesis I (via L-ornithine)|g__Lachnospiraceae_unclassified.s__Eubacterium_rectale	18	treatment__endpoint-abundances	1
0.0551174	0.0532755	1.03457	0.300868	ARGSYN-PWY: L-arginine biosynthesis I (via L-ornithine)|g__Roseburia.s__Roseburia_faecis	14	treatment__endpoint-abundances	1
0.0179771	0.0514081	0.349695	0.726568	ARGSYN-PWY: L-arginine biosynthesis I (via L-ornithine)|g__Ruminococcus.s__Ruminococcus_bicirculans	18	treatment__endpoint-abundances	1
-0.0175879	0.0490909	-0.358271	0.72014	ARGSYN-PWY: L-arginine biosynthesis I (via L-ornithine)|g__Ruminococcus.s__Ruminococcus_bromii	17	treatment__endpoint-abundances	1
0.430955	0.991803	0.434516	0.663913	ARGSYN-PWY: L-arginine biosynthesis I (via L-ornithine)|unclassified	29	treatment__endpoint-abundances	1
1.02298	1.15389	0.886548	0.375322	ARGSYNBSUB-PWY: L-arginine biosynthesis II (acetyl cycle)	29	treatment__endpoint-abundances	1
0.121596	0.0661922	1.83702	0.0662074	ARGSYNBSUB-PWY: L-arginine biosynthesis II (acetyl cycle)|g__Bifidobacterium.s__Bifidobacterium_adolescentis	20	treatment__endpoint-abundances	1
-0.0122008	0.0512785	-0.237933	0.811933	ARGSYNBSUB-PWY: L-arginine biosynthesis II (acetyl cycle)|g__Bifidobacterium.s__Bifidobacterium_bifidum	13	treatment__endpoint-abundances	1
0.134499	0.0808789	1.66297	0.096319	ARGSYNBSUB-PWY: L-arginine biosynthesis II (acetyl cycle)|g__Bifidobacterium.s__Bifidobacterium_longum	24	treatment__endpoint-abundances	1
0.0592	0.0595739	0.993724	0.320357	ARGSYNBSUB-PWY: L-arginine biosynthesis II (acetyl cycle)|g__Bifidobacterium.s__Bifidobacterium_pseudocatenulatum	19	treatment__endpoint-abundances	1
0.630777	0.562537	1.12131	0.262157	ARGSYNBSUB-PWY: L-arginine biosynthesis II (acetyl cycle)|g__Blautia.s__Blautia_obeum	29	treatment__endpoint-abundances	1
0.104218	0.0856237	1.21716	0.223542	ARGSYNBSUB-PWY: L-arginine biosynthesis II (acetyl cycle)|g__Blautia.s__Blautia_wexlerae	25	treatment__endpoint-abundances	1
0.0174665	0.0697916	0.250266	0.802382	ARGSYNBSUB-PWY: L-arginine biosynthesis II (acetyl cycle)|g__Blautia.s__Ruminococcus_torques	25	treatment__endpoint-abundances	1
0.0250495	0.0582977	0.429683	0.667426	ARGSYNBSUB-PWY: L-arginine biosynthesis II (acetyl cycle)|g__Collinsella.s__Collinsella_aerofaciens	19	treatment__endpoint-abundances	1
0.0586193	0.0580562	1.0097	0.312639	ARGSYNBSUB-PWY: L-arginine biosynthesis II (acetyl cycle)|g__Coprococcus.s__Coprococcus_comes	10	treatment__endpoint-abundances	1
0.105566	0.0628125	1.68065	0.0928313	ARGSYNBSUB-PWY: L-arginine biosynthesis II (acetyl cycle)|g__Eubacterium.s__Eubacterium_hallii	10	treatment__endpoint-abundances	1
0.28561	0.453116	0.630325	0.528482	ARGSYNBSUB-PWY: L-arginine biosynthesis II (acetyl cycle)|g__Faecalibacterium.s__Faecalibacterium_prausnitzii	29	treatment__endpoint-abundances	1
0.0543509	0.0876743	0.619919	0.535311	ARGSYNBSUB-PWY: L-arginine biosynthesis II (acetyl cycle)|g__Fusicatenibacter.s__Fusicatenibacter_saccharivorans	27	treatment__endpoint-abundances	1
0.00153347	0.06207	0.0247056	0.98029	ARGSYNBSUB-PWY: L-arginine biosynthesis II (acetyl cycle)|g__Gemmiger.s__Gemmiger_formicilis	23	treatment__endpoint-abundances	1
0.0883326	0.0639627	1.381	0.167278	ARGSYNBSUB-PWY: L-arginine biosynthesis II (acetyl cycle)|g__Lachnospiraceae_unclassified.s__Eubacterium_rectale	20	treatment__endpoint-abundances	1
0.0620825	0.0532879	1.16504	0.244003	ARGSYNBSUB-PWY: L-arginine biosynthesis II (acetyl cycle)|g__Roseburia.s__Roseburia_faecis	16	treatment__endpoint-abundances	1
0.0686354	0.0562705	1.21974	0.222563	ARGSYNBSUB-PWY: L-arginine biosynthesis II (acetyl cycle)|g__Ruminococcus.s__Ruminococcus_bicirculans	20	treatment__endpoint-abundances	1
-0.0178956	0.0490427	-0.364899	0.715187	ARGSYNBSUB-PWY: L-arginine biosynthesis II (acetyl cycle)|g__Ruminococcus.s__Ruminococcus_bromii	17	treatment__endpoint-abundances	1
0.221083	0.504364	0.438341	0.661139	ARGSYNBSUB-PWY: L-arginine biosynthesis II (acetyl cycle)|unclassified	29	treatment__endpoint-abundances	1
1.13098	1.27474	0.887221	0.37496	ARO-PWY: chorismate biosynthesis I	29	treatment__endpoint-abundances	1
-0.0138401	0.0494732	-0.27975	0.77967	ARO-PWY: chorismate biosynthesis I|g__Alistipes.s__Alistipes_finegoldii	17	treatment__endpoint-abundances	1
0.080819	0.0663006	1.21898	0.222853	ARO-PWY: chorismate biosynthesis I|g__Bifidobacterium.s__Bifidobacterium_longum	23	treatment__endpoint-abundances	1
0.00790341	0.055789	0.141666	0.887344	ARO-PWY: chorismate biosynthesis I|g__Bifidobacterium.s__Bifidobacterium_pseudocatenulatum	17	treatment__endpoint-abundances	1
0.565465	0.650857	0.8688	0.384956	ARO-PWY: chorismate biosynthesis I|g__Blautia.s__Blautia_obeum	26	treatment__endpoint-abundances	1
0.0495745	0.0558639	0.887415	0.374856	ARO-PWY: chorismate biosynthesis I|g__Blautia.s__Blautia_wexlerae	18	treatment__endpoint-abundances	1
0.0204776	0.070712	0.289592	0.772129	ARO-PWY: chorismate biosynthesis I|g__Blautia.s__Ruminococcus_torques	25	treatment__endpoint-abundances	1
0.119131	0.0767639	1.55192	0.120682	ARO-PWY: chorismate biosynthesis I|g__Fusicatenibacter.s__Fusicatenibacter_saccharivorans	24	treatment__endpoint-abundances	1
0.0820431	0.0619685	1.32395	0.18552	ARO-PWY: chorismate biosynthesis I|g__Lachnospiraceae_unclassified.s__Eubacterium_rectale	20	treatment__endpoint-abundances	1
0.0631037	0.0562715	1.12141	0.262111	ARO-PWY: chorismate biosynthesis I|g__Parabacteroides.s__Parabacteroides_distasonis	17	treatment__endpoint-abundances	1
0.00494324	0.0525136	0.0941327	0.925004	ARO-PWY: chorismate biosynthesis I|g__Parabacteroides.s__Parabacteroides_merdae	15	treatment__endpoint-abundances	1
0.104355	0.0550314	1.89627	0.0579239	ARO-PWY: chorismate biosynthesis I|g__Roseburia.s__Roseburia_faecis	13	treatment__endpoint-abundances	1
0.181748	0.375308	0.484265	0.628198	ARO-PWY: chorismate biosynthesis I|unclassified	29	treatment__endpoint-abundances	1
0.167381	0.354513	0.472144	0.636824	ASPASN-PWY: superpathway of L-aspartate and L-asparagine biosynthesis	29	treatment__endpoint-abundances	1
0.061087	0.0605189	1.00939	0.312789	ASPASN-PWY: superpathway of L-aspartate and L-asparagine biosynthesis|g__Bacteroides.s__Bacteroides_stercoris	15	treatment__endpoint-abundances	1
-0.0883671	0.0646854	-1.36611	0.171906	ASPASN-PWY: superpathway of L-aspartate and L-asparagine biosynthesis|g__Bacteroides.s__Bacteroides_uniformis	23	treatment__endpoint-abundances	1
0.0446765	0.0680909	0.656131	0.51174	ASPASN-PWY: superpathway of L-aspartate and L-asparagine biosynthesis|g__Bacteroides.s__Bacteroides_vulgatus	23	treatment__endpoint-abundances	1
0.0513874	0.0579562	0.886658	0.375263	ASPASN-PWY: superpathway of L-aspartate and L-asparagine biosynthesis|g__Blautia.s__Blautia_obeum	19	treatment__endpoint-abundances	1
0.0219387	0.0623929	0.351623	0.725121	ASPASN-PWY: superpathway of L-aspartate and L-asparagine biosynthesis|g__Blautia.s__Blautia_wexlerae	19	treatment__endpoint-abundances	1
0.0233621	0.0544847	0.428782	0.668082	ASPASN-PWY: superpathway of L-aspartate and L-asparagine biosynthesis|g__Blautia.s__Ruminococcus_torques	14	treatment__endpoint-abundances	1
-0.0200845	0.0614008	-0.327105	0.743589	ASPASN-PWY: superpathway of L-aspartate and L-asparagine biosynthesis|g__Odoribacter.s__Odoribacter_splanchnicus	10	treatment__endpoint-abundances	1
0.0383391	0.0605523	0.633157	0.526631	ASPASN-PWY: superpathway of L-aspartate and L-asparagine biosynthesis|g__Parabacteroides.s__Parabacteroides_distasonis	22	treatment__endpoint-abundances	1
0.127486	0.151427	0.841894	0.399847	ASPASN-PWY: superpathway of L-aspartate and L-asparagine biosynthesis|unclassified	27	treatment__endpoint-abundances	1
1.04344	0.990082	1.05389	0.291934	BIOTIN-BIOSYNTHESIS-PWY: biotin biosynthesis I	29	treatment__endpoint-abundances	1
-0.00609057	0.0514826	-0.118303	0.905827	BIOTIN-BIOSYNTHESIS-PWY: biotin biosynthesis I|g__Bacteroides.s__Bacteroides_vulgatus	11	treatment__endpoint-abundances	1
0.0533016	0.0602509	0.884661	0.376339	BIOTIN-BIOSYNTHESIS-PWY: biotin biosynthesis I|unclassified	11	treatment__endpoint-abundances	1
0.702322	1.05636	0.664848	0.506148	BRANCHED-CHAIN-AA-SYN-PWY: superpathway of branched chain amino acid biosynthesis	29	treatment__endpoint-abundances	1
-0.0320326	0.0510267	-0.627761	0.53016	BRANCHED-CHAIN-AA-SYN-PWY: superpathway of branched chain amino acid biosynthesis|g__Alistipes.s__Alistipes_finegoldii	16	treatment__endpoint-abundances	1
0.0822184	0.0572151	1.43701	0.150716	BRANCHED-CHAIN-AA-SYN-PWY: superpathway of branched chain amino acid biosynthesis|g__Anaerostipes.s__Anaerostipes_hadrus	14	treatment__endpoint-abundances	1
0.105256	0.0684008	1.53882	0.123849	BRANCHED-CHAIN-AA-SYN-PWY: superpathway of branched chain amino acid biosynthesis|g__Bacteroides.s__Bacteroides_caccae	21	treatment__endpoint-abundances	1
0.0448091	0.0613192	0.730751	0.464931	BRANCHED-CHAIN-AA-SYN-PWY: superpathway of branched chain amino acid biosynthesis|g__Bacteroides.s__Bacteroides_ovatus	20	treatment__endpoint-abundances	1
0.0625242	0.0601904	1.03877	0.29891	BRANCHED-CHAIN-AA-SYN-PWY: superpathway of branched chain amino acid biosynthesis|g__Bacteroides.s__Bacteroides_stercoris	15	treatment__endpoint-abundances	1
-0.0144345	0.0627542	-0.230016	0.818079	BRANCHED-CHAIN-AA-SYN-PWY: superpathway of branched chain amino acid biosynthesis|g__Bacteroides.s__Bacteroides_thetaiotaomicron	22	treatment__endpoint-abundances	1
-0.0872397	0.0636996	-1.36955	0.170828	BRANCHED-CHAIN-AA-SYN-PWY: superpathway of branched chain amino acid biosynthesis|g__Bacteroides.s__Bacteroides_uniformis	23	treatment__endpoint-abundances	1
0.0382389	0.0547264	0.698729	0.484721	BRANCHED-CHAIN-AA-SYN-PWY: superpathway of branched chain amino acid biosynthesis|g__Bacteroides.s__Bacteroides_xylanisolvens	13	treatment__endpoint-abundances	1
0.118003	0.0642446	1.83677	0.0662433	BRANCHED-CHAIN-AA-SYN-PWY: superpathway of branched chain amino acid biosynthesis|g__Bifidobacterium.s__Bifidobacterium_adolescentis	20	treatment__endpoint-abundances	1
-0.0128595	0.0504952	-0.254667	0.79898	BRANCHED-CHAIN-AA-SYN-PWY: superpathway of branched chain amino acid biosynthesis|g__Bifidobacterium.s__Bifidobacterium_bifidum	13	treatment__endpoint-abundances	1
0.134791	0.0806115	1.6721	0.0945038	BRANCHED-CHAIN-AA-SYN-PWY: superpathway of branched chain amino acid biosynthesis|g__Bifidobacterium.s__Bifidobacterium_longum	24	treatment__endpoint-abundances	1
0.0358811	0.0605588	0.5925	0.553516	BRANCHED-CHAIN-AA-SYN-PWY: superpathway of branched chain amino acid biosynthesis|g__Bifidobacterium.s__Bifidobacterium_pseudocatenulatum	20	treatment__endpoint-abundances	1
0.74253	0.538369	1.37922	0.167826	BRANCHED-CHAIN-AA-SYN-PWY: superpathway of branched chain amino acid biosynthesis|g__Blautia.s__Blautia_obeum	29	treatment__endpoint-abundances	1
0.0601802	0.069106	0.87084	0.383842	BRANCHED-CHAIN-AA-SYN-PWY: superpathway of branched chain amino acid biosynthesis|g__Blautia.s__Blautia_wexlerae	24	treatment__endpoint-abundances	1
-0.0146543	0.0985703	-0.148669	0.881815	BRANCHED-CHAIN-AA-SYN-PWY: superpathway of branched chain amino acid biosynthesis|g__Blautia.s__Ruminococcus_torques	28	treatment__endpoint-abundances	1
0.0154198	0.0547725	0.281525	0.778308	BRANCHED-CHAIN-AA-SYN-PWY: superpathway of branched chain amino acid biosynthesis|g__Coprococcus.s__Coprococcus_comes	12	treatment__endpoint-abundances	1
0.0693419	0.0547284	1.26702	0.205149	BRANCHED-CHAIN-AA-SYN-PWY: superpathway of branched chain amino acid biosynthesis|g__Dorea.s__Dorea_longicatena	15	treatment__endpoint-abundances	1
0.0557204	0.056152	0.992313	0.321045	BRANCHED-CHAIN-AA-SYN-PWY: superpathway of branched chain amino acid biosynthesis|g__Eubacterium.s__Eubacterium_hallii	18	treatment__endpoint-abundances	1
-0.0708594	0.0769826	-0.92046	0.357332	BRANCHED-CHAIN-AA-SYN-PWY: superpathway of branched chain amino acid biosynthesis|g__Gemmiger.s__Gemmiger_formicilis	25	treatment__endpoint-abundances	1
0.0680766	0.0628897	1.08247	0.279042	BRANCHED-CHAIN-AA-SYN-PWY: superpathway of branched chain amino acid biosynthesis|g__Lachnospiraceae_unclassified.s__Eubacterium_rectale	21	treatment__endpoint-abundances	1
0.0393688	0.0705248	0.558227	0.57669	BRANCHED-CHAIN-AA-SYN-PWY: superpathway of branched chain amino acid biosynthesis|g__Parabacteroides.s__Parabacteroides_distasonis	25	treatment__endpoint-abundances	1
0.00212885	0.0549363	0.0387513	0.969089	BRANCHED-CHAIN-AA-SYN-PWY: superpathway of branched chain amino acid biosynthesis|g__Parabacteroides.s__Parabacteroides_merdae	17	treatment__endpoint-abundances	1
0.115099	0.0667998	1.72304	0.0848815	BRANCHED-CHAIN-AA-SYN-PWY: superpathway of branched chain amino acid biosynthesis|g__Roseburia.s__Roseburia_inulinivorans	10	treatment__endpoint-abundances	1
-0.0397041	0.056731	-0.699866	0.484011	BRANCHED-CHAIN-AA-SYN-PWY: superpathway of branched chain amino acid biosynthesis|g__Ruminococcaceae_unclassified.s__Eubacterium_siraeum	11	treatment__endpoint-abundances	1
0.0698739	0.0564502	1.2378	0.215791	BRANCHED-CHAIN-AA-SYN-PWY: superpathway of branched chain amino acid biosynthesis|g__Ruminococcus.s__Ruminococcus_bicirculans	20	treatment__endpoint-abundances	1
0.155474	0.306707	0.506914	0.612215	BRANCHED-CHAIN-AA-SYN-PWY: superpathway of branched chain amino acid biosynthesis|unclassified	29	treatment__endpoint-abundances	1
1.39887	1.40279	0.997211	0.318662	CALVIN-PWY: Calvin-Benson-Bassham cycle	29	treatment__endpoint-abundances	1
0.0129386	0.0550113	0.235198	0.814055	CALVIN-PWY: Calvin-Benson-Bassham cycle|g__Anaerostipes.s__Anaerostipes_hadrus	17	treatment__endpoint-abundances	1
0.744582	0.608422	1.22379	0.22103	CALVIN-PWY: Calvin-Benson-Bassham cycle|g__Blautia.s__Blautia_obeum	29	treatment__endpoint-abundances	1
0.102801	0.0855937	1.20104	0.229737	CALVIN-PWY: Calvin-Benson-Bassham cycle|g__Blautia.s__Blautia_wexlerae	25	treatment__endpoint-abundances	1
-0.0127051	0.0982584	-0.129303	0.897118	CALVIN-PWY: Calvin-Benson-Bassham cycle|g__Blautia.s__Ruminococcus_torques	28	treatment__endpoint-abundances	1
0.0394391	0.0614247	0.642072	0.520826	CALVIN-PWY: Calvin-Benson-Bassham cycle|g__Collinsella.s__Collinsella_aerofaciens	21	treatment__endpoint-abundances	1
0.0404452	0.0517967	0.780845	0.434893	CALVIN-PWY: Calvin-Benson-Bassham cycle|g__Eubacterium.s__Eubacterium_hallii	13	treatment__endpoint-abundances	1
0.062277	0.0898904	0.69281	0.488429	CALVIN-PWY: Calvin-Benson-Bassham cycle|g__Fusicatenibacter.s__Fusicatenibacter_saccharivorans	27	treatment__endpoint-abundances	1
0.0839278	0.0625408	1.34197	0.179606	CALVIN-PWY: Calvin-Benson-Bassham cycle|g__Lachnospiraceae_unclassified.s__Eubacterium_rectale	20	treatment__endpoint-abundances	1
0.0922491	0.0545305	1.6917	0.0907036	CALVIN-PWY: Calvin-Benson-Bassham cycle|g__Roseburia.s__Roseburia_faecis	14	treatment__endpoint-abundances	1
0.10881	0.228198	0.476822	0.633489	CALVIN-PWY: Calvin-Benson-Bassham cycle|unclassified	29	treatment__endpoint-abundances	1
1.15297	0.706597	1.63172	0.102738	CENTFERM-PWY: pyruvate fermentation to butanoate	29	treatment__endpoint-abundances	1
0.863274	1.03038	0.837817	0.402133	CITRULBIO-PWY: L-citrulline biosynthesis	28	treatment__endpoint-abundances	1
-0.0993366	0.0552342	-1.79846	0.0721038	CITRULBIO-PWY: L-citrulline biosynthesis|g__Alistipes.s__Alistipes_finegoldii	18	treatment__endpoint-abundances	1
1.05336	1.36399	0.772265	0.439958	COA-PWY-1: superpathway of coenzyme A biosynthesis III (mammals)	29	treatment__endpoint-abundances	1
0.00271817	0.0578069	0.0470215	0.962496	COA-PWY-1: superpathway of coenzyme A biosynthesis III (mammals)|g__Alistipes.s__Alistipes_finegoldii	23	treatment__endpoint-abundances	1
-0.0304877	0.0561807	-0.542673	0.587355	COA-PWY-1: superpathway of coenzyme A biosynthesis III (mammals)|g__Alistipes.s__Alistipes_putredinis	21	treatment__endpoint-abundances	1
0.0289171	0.0553764	0.522191	0.601537	COA-PWY-1: superpathway of coenzyme A biosynthesis III (mammals)|g__Anaerostipes.s__Anaerostipes_hadrus	14	treatment__endpoint-abundances	1
0.143214	0.0672614	2.12922	0.0332364	COA-PWY-1: superpathway of coenzyme A biosynthesis III (mammals)|g__Bacteroides.s__Bacteroides_caccae	18	treatment__endpoint-abundances	1
0.0130178	0.05831	0.223252	0.823339	COA-PWY-1: superpathway of coenzyme A biosynthesis III (mammals)|g__Bacteroides.s__Bacteroides_fragilis	11	treatment__endpoint-abundances	1
0.00672349	0.0561922	0.119652	0.904759	COA-PWY-1: superpathway of coenzyme A biosynthesis III (mammals)|g__Bacteroides.s__Bacteroides_ovatus	15	treatment__endpoint-abundances	1
0.0497012	0.0598934	0.829829	0.406636	COA-PWY-1: superpathway of coenzyme A biosynthesis III (mammals)|g__Bacteroides.s__Bacteroides_stercoris	11	treatment__endpoint-abundances	1
0.00930613	0.0579859	0.160489	0.872496	COA-PWY-1: superpathway of coenzyme A biosynthesis III (mammals)|g__Bacteroides.s__Bacteroides_thetaiotaomicron	16	treatment__endpoint-abundances	1
-0.0867624	0.0635261	-1.36577	0.17201	COA-PWY-1: superpathway of coenzyme A biosynthesis III (mammals)|g__Bacteroides.s__Bacteroides_uniformis	23	treatment__endpoint-abundances	1
0.0409677	0.0682251	0.600478	0.548188	COA-PWY-1: superpathway of coenzyme A biosynthesis III (mammals)|g__Bacteroides.s__Bacteroides_vulgatus	23	treatment__endpoint-abundances	1
0.0435956	0.0569986	0.764854	0.444358	COA-PWY-1: superpathway of coenzyme A biosynthesis III (mammals)|g__Bacteroides.s__Bacteroides_xylanisolvens	12	treatment__endpoint-abundances	1
0.105572	0.0651977	1.61925	0.105393	COA-PWY-1: superpathway of coenzyme A biosynthesis III (mammals)|g__Bifidobacterium.s__Bifidobacterium_adolescentis	21	treatment__endpoint-abundances	1
-0.011389	0.0510634	-0.223037	0.823507	COA-PWY-1: superpathway of coenzyme A biosynthesis III (mammals)|g__Bifidobacterium.s__Bifidobacterium_bifidum	13	treatment__endpoint-abundances	1
0.135325	0.0808787	1.67318	0.0942914	COA-PWY-1: superpathway of coenzyme A biosynthesis III (mammals)|g__Bifidobacterium.s__Bifidobacterium_longum	24	treatment__endpoint-abundances	1
0.0119372	0.0584548	0.204213	0.838187	COA-PWY-1: superpathway of coenzyme A biosynthesis III (mammals)|g__Bifidobacterium.s__Bifidobacterium_pseudocatenulatum	19	treatment__endpoint-abundances	1
0.0983887	0.0603809	1.62947	0.103214	COA-PWY-1: superpathway of coenzyme A biosynthesis III (mammals)|g__Bilophila.s__Bilophila_wadsworthia	14	treatment__endpoint-abundances	1
0.740399	0.580891	1.27459	0.202454	COA-PWY-1: superpathway of coenzyme A biosynthesis III (mammals)|g__Blautia.s__Blautia_obeum	28	treatment__endpoint-abundances	1
0.0699372	0.0616005	1.13534	0.256235	COA-PWY-1: superpathway of coenzyme A biosynthesis III (mammals)|g__Blautia.s__Blautia_wexlerae	20	treatment__endpoint-abundances	1
0.0640956	0.0703591	0.910978	0.362307	COA-PWY-1: superpathway of coenzyme A biosynthesis III (mammals)|g__Blautia.s__Ruminococcus_torques	23	treatment__endpoint-abundances	1
0.0397441	0.0627716	0.633154	0.526633	COA-PWY-1: superpathway of coenzyme A biosynthesis III (mammals)|g__Collinsella.s__Collinsella_aerofaciens	21	treatment__endpoint-abundances	1
-0.0186158	0.0573565	-0.324562	0.745512	COA-PWY-1: superpathway of coenzyme A biosynthesis III (mammals)|g__Coprococcus.s__Coprococcus_comes	11	treatment__endpoint-abundances	1
0.503623	0.514984	0.977939	0.328104	COA-PWY-1: superpathway of coenzyme A biosynthesis III (mammals)|g__Faecalibacterium.s__Faecalibacterium_prausnitzii	29	treatment__endpoint-abundances	1
-0.0119254	0.06426	-0.18558	0.852774	COA-PWY-1: superpathway of coenzyme A biosynthesis III (mammals)|g__Firmicutes_unclassified.s__Firmicutes_bacterium_CAG_110	10	treatment__endpoint-abundances	1
0.0450253	0.0679357	0.662763	0.507482	COA-PWY-1: superpathway of coenzyme A biosynthesis III (mammals)|g__Fusicatenibacter.s__Fusicatenibacter_saccharivorans	25	treatment__endpoint-abundances	1
0.0143059	0.0599848	0.238493	0.811499	COA-PWY-1: superpathway of coenzyme A biosynthesis III (mammals)|g__Gemmiger.s__Gemmiger_formicilis	21	treatment__endpoint-abundances	1
0.101072	0.0632868	1.59706	0.110253	COA-PWY-1: superpathway of coenzyme A biosynthesis III (mammals)|g__Lachnospiraceae_unclassified.s__Eubacterium_rectale	19	treatment__endpoint-abundances	1
0.0602328	0.0551932	1.09131	0.275137	COA-PWY-1: superpathway of coenzyme A biosynthesis III (mammals)|g__Oscillibacter.s__Oscillibacter_sp_57_20	14	treatment__endpoint-abundances	1
0.117373	0.0626703	1.87287	0.0610862	COA-PWY-1: superpathway of coenzyme A biosynthesis III (mammals)|g__Oscillibacter.s__Oscillibacter_sp_CAG_241	10	treatment__endpoint-abundances	1
0.021003	0.0556995	0.377076	0.706117	COA-PWY-1: superpathway of coenzyme A biosynthesis III (mammals)|g__Parabacteroides.s__Parabacteroides_distasonis	20	treatment__endpoint-abundances	1
-0.0255459	0.0531755	-0.480407	0.630938	COA-PWY-1: superpathway of coenzyme A biosynthesis III (mammals)|g__Parabacteroides.s__Parabacteroides_merdae	12	treatment__endpoint-abundances	1
0.0828659	0.0556598	1.48879	0.136542	COA-PWY-1: superpathway of coenzyme A biosynthesis III (mammals)|g__Roseburia.s__Roseburia_faecis	15	treatment__endpoint-abundances	1
0.0572128	0.0550824	1.03868	0.298955	COA-PWY-1: superpathway of coenzyme A biosynthesis III (mammals)|g__Ruminococcus.s__Ruminococcus_bicirculans	18	treatment__endpoint-abundances	1
0.00713749	0.0511152	0.139635	0.888948	COA-PWY-1: superpathway of coenzyme A biosynthesis III (mammals)|g__Ruminococcus.s__Ruminococcus_bromii	16	treatment__endpoint-abundances	1
0.152348	0.310402	0.490809	0.623562	COA-PWY-1: superpathway of coenzyme A biosynthesis III (mammals)|unclassified	29	treatment__endpoint-abundances	1
1.55221	1.44019	1.07779	0.281129	COA-PWY: coenzyme A biosynthesis I (prokaryotic)	29	treatment__endpoint-abundances	1
0.00190265	0.0575565	0.0330571	0.973629	COA-PWY: coenzyme A biosynthesis I (prokaryotic)|g__Alistipes.s__Alistipes_finegoldii	23	treatment__endpoint-abundances	1
-0.0304293	0.056067	-0.54273	0.587316	COA-PWY: coenzyme A biosynthesis I (prokaryotic)|g__Alistipes.s__Alistipes_putredinis	21	treatment__endpoint-abundances	1
0.0314797	0.0555441	0.566752	0.570883	COA-PWY: coenzyme A biosynthesis I (prokaryotic)|g__Anaerostipes.s__Anaerostipes_hadrus	14	treatment__endpoint-abundances	1
0.108176	0.069413	1.55844	0.119129	COA-PWY: coenzyme A biosynthesis I (prokaryotic)|g__Bacteroides.s__Bacteroides_caccae	21	treatment__endpoint-abundances	1
0.011903	0.0582724	0.204264	0.838147	COA-PWY: coenzyme A biosynthesis I (prokaryotic)|g__Bacteroides.s__Bacteroides_fragilis	11	treatment__endpoint-abundances	1
0.0186631	0.0583395	0.319904	0.749041	COA-PWY: coenzyme A biosynthesis I (prokaryotic)|g__Bacteroides.s__Bacteroides_ovatus	17	treatment__endpoint-abundances	1
0.061696	0.0590612	1.04461	0.296202	COA-PWY: coenzyme A biosynthesis I (prokaryotic)|g__Bacteroides.s__Bacteroides_stercoris	10	treatment__endpoint-abundances	1
0.0672925	0.0609219	1.10457	0.269346	COA-PWY: coenzyme A biosynthesis I (prokaryotic)|g__Bacteroides.s__Bacteroides_thetaiotaomicron	20	treatment__endpoint-abundances	1
-0.0853737	0.0631075	-1.35283	0.17611	COA-PWY: coenzyme A biosynthesis I (prokaryotic)|g__Bacteroides.s__Bacteroides_uniformis	23	treatment__endpoint-abundances	1
0.0414442	0.0682104	0.607594	0.543457	COA-PWY: coenzyme A biosynthesis I (prokaryotic)|g__Bacteroides.s__Bacteroides_vulgatus	23	treatment__endpoint-abundances	1
0.0417565	0.0569833	0.732785	0.46369	COA-PWY: coenzyme A biosynthesis I (prokaryotic)|g__Bacteroides.s__Bacteroides_xylanisolvens	12	treatment__endpoint-abundances	1
0.104782	0.0652018	1.60704	0.108045	COA-PWY: coenzyme A biosynthesis I (prokaryotic)|g__Bifidobacterium.s__Bifidobacterium_adolescentis	21	treatment__endpoint-abundances	1
0.0122917	0.0584198	0.210403	0.833353	COA-PWY: coenzyme A biosynthesis I (prokaryotic)|g__Bifidobacterium.s__Bifidobacterium_pseudocatenulatum	19	treatment__endpoint-abundances	1
0.113784	0.0614485	1.85169	0.06407	COA-PWY: coenzyme A biosynthesis I (prokaryotic)|g__Bilophila.s__Bilophila_wadsworthia	13	treatment__endpoint-abundances	1
0.868533	0.566638	1.53278	0.12533	COA-PWY: coenzyme A biosynthesis I (prokaryotic)|g__Blautia.s__Blautia_obeum	29	treatment__endpoint-abundances	1
0.0760567	0.0750326	1.01365	0.31075	COA-PWY: coenzyme A biosynthesis I (prokaryotic)|g__Blautia.s__Blautia_wexlerae	24	treatment__endpoint-abundances	1
0.0613434	0.0697213	0.879838	0.378947	COA-PWY: coenzyme A biosynthesis I (prokaryotic)|g__Blautia.s__Ruminococcus_torques	23	treatment__endpoint-abundances	1
0.0590766	0.0631589	0.935365	0.3496	COA-PWY: coenzyme A biosynthesis I (prokaryotic)|g__Collinsella.s__Collinsella_aerofaciens	20	treatment__endpoint-abundances	1
0.00773217	0.0558868	0.138354	0.889961	COA-PWY: coenzyme A biosynthesis I (prokaryotic)|g__Coprococcus.s__Coprococcus_comes	12	treatment__endpoint-abundances	1
0.282584	0.382369	0.739036	0.459885	COA-PWY: coenzyme A biosynthesis I (prokaryotic)|g__Faecalibacterium.s__Faecalibacterium_prausnitzii	29	treatment__endpoint-abundances	1
-0.0127378	0.0644203	-0.197729	0.843257	COA-PWY: coenzyme A biosynthesis I (prokaryotic)|g__Firmicutes_unclassified.s__Firmicutes_bacterium_CAG_110	10	treatment__endpoint-abundances	1
0.0457946	0.068178	0.671692	0.50178	COA-PWY: coenzyme A biosynthesis I (prokaryotic)|g__Fusicatenibacter.s__Fusicatenibacter_saccharivorans	25	treatment__endpoint-abundances	1
-0.0102074	0.0632359	-0.161417	0.871765	COA-PWY: coenzyme A biosynthesis I (prokaryotic)|g__Gemmiger.s__Gemmiger_formicilis	22	treatment__endpoint-abundances	1
0.101408	0.0632138	1.6042	0.108669	COA-PWY: coenzyme A biosynthesis I (prokaryotic)|g__Lachnospiraceae_unclassified.s__Eubacterium_rectale	19	treatment__endpoint-abundances	1
0.0421955	0.0572814	0.736635	0.461344	COA-PWY: coenzyme A biosynthesis I (prokaryotic)|g__Parabacteroides.s__Parabacteroides_distasonis	17	treatment__endpoint-abundances	1
0.0141494	0.0521372	0.271389	0.786092	COA-PWY: coenzyme A biosynthesis I (prokaryotic)|g__Parabacteroides.s__Parabacteroides_merdae	14	treatment__endpoint-abundances	1
0.084288	0.0560922	1.50267	0.132924	COA-PWY: coenzyme A biosynthesis I (prokaryotic)|g__Roseburia.s__Roseburia_faecis	15	treatment__endpoint-abundances	1
0.0560842	0.0544444	1.03012	0.302954	COA-PWY: coenzyme A biosynthesis I (prokaryotic)|g__Ruminococcus.s__Ruminococcus_bicirculans	18	treatment__endpoint-abundances	1
0.268872	0.654617	0.410731	0.68127	COA-PWY: coenzyme A biosynthesis I (prokaryotic)|unclassified	29	treatment__endpoint-abundances	1
1.15374	1.16036	0.994295	0.320079	COBALSYN-PWY: superpathway of adenosylcobalamin salvage from cobinamide I	29	treatment__endpoint-abundances	1
-0.0863327	0.0631908	-1.36622	0.171869	COBALSYN-PWY: superpathway of adenosylcobalamin salvage from cobinamide I|g__Bacteroides.s__Bacteroides_uniformis	23	treatment__endpoint-abundances	1
0.379746	0.389506	0.974942	0.329589	COBALSYN-PWY: superpathway of adenosylcobalamin salvage from cobinamide I|g__Blautia.s__Blautia_obeum	25	treatment__endpoint-abundances	1
0.129261	0.0673722	1.91861	0.0550335	COBALSYN-PWY: superpathway of adenosylcobalamin salvage from cobinamide I|g__Blautia.s__Blautia_wexlerae	20	treatment__endpoint-abundances	1
0.00416578	0.0584256	0.0713006	0.943159	COBALSYN-PWY: superpathway of adenosylcobalamin salvage from cobinamide I|g__Blautia.s__Ruminococcus_torques	10	treatment__endpoint-abundances	1
0.0134071	0.0678363	0.197639	0.843327	COBALSYN-PWY: superpathway of adenosylcobalamin salvage from cobinamide I|g__Collinsella.s__Collinsella_aerofaciens	20	treatment__endpoint-abundances	1
0.295555	0.406902	0.726355	0.467621	COBALSYN-PWY: superpathway of adenosylcobalamin salvage from cobinamide I|g__Faecalibacterium.s__Faecalibacterium_prausnitzii	29	treatment__endpoint-abundances	1
0.0368047	0.0562194	0.654661	0.512686	COBALSYN-PWY: superpathway of adenosylcobalamin salvage from cobinamide I|g__Gordonibacter.s__Gordonibacter_pamelaeae	18	treatment__endpoint-abundances	1
0.146778	0.278163	0.52767	0.597729	COBALSYN-PWY: superpathway of adenosylcobalamin salvage from cobinamide I|unclassified	29	treatment__endpoint-abundances	1
1.55825	1.30808	1.19125	0.233554	COLANSYN-PWY: colanic acid building blocks biosynthesis	29	treatment__endpoint-abundances	1
-0.0144919	0.0572419	-0.25317	0.800137	COLANSYN-PWY: colanic acid building blocks biosynthesis|unclassified	22	treatment__endpoint-abundances	1
1.15768	1.28998	0.897442	0.369483	COMPLETE-ARO-PWY: superpathway of aromatic amino acid biosynthesis	29	treatment__endpoint-abundances	1
0.0803981	0.0660519	1.2172	0.22353	COMPLETE-ARO-PWY: superpathway of aromatic amino acid biosynthesis|g__Bifidobacterium.s__Bifidobacterium_longum	23	treatment__endpoint-abundances	1
0.00787318	0.0555432	0.141749	0.887279	COMPLETE-ARO-PWY: superpathway of aromatic amino acid biosynthesis|g__Bifidobacterium.s__Bifidobacterium_pseudocatenulatum	17	treatment__endpoint-abundances	1
0.522409	0.635526	0.822012	0.41107	COMPLETE-ARO-PWY: superpathway of aromatic amino acid biosynthesis|g__Blautia.s__Blautia_obeum	26	treatment__endpoint-abundances	1
0.0492753	0.0556526	0.885409	0.375936	COMPLETE-ARO-PWY: superpathway of aromatic amino acid biosynthesis|g__Blautia.s__Blautia_wexlerae	18	treatment__endpoint-abundances	1
0.0204584	0.070648	0.289582	0.772136	COMPLETE-ARO-PWY: superpathway of aromatic amino acid biosynthesis|g__Blautia.s__Ruminococcus_torques	25	treatment__endpoint-abundances	1
0.118855	0.0765196	1.55326	0.12036	COMPLETE-ARO-PWY: superpathway of aromatic amino acid biosynthesis|g__Fusicatenibacter.s__Fusicatenibacter_saccharivorans	24	treatment__endpoint-abundances	1
0.0818654	0.06178	1.32511	0.185134	COMPLETE-ARO-PWY: superpathway of aromatic amino acid biosynthesis|g__Lachnospiraceae_unclassified.s__Eubacterium_rectale	20	treatment__endpoint-abundances	1
0.0629245	0.0560581	1.12249	0.261655	COMPLETE-ARO-PWY: superpathway of aromatic amino acid biosynthesis|g__Parabacteroides.s__Parabacteroides_distasonis	17	treatment__endpoint-abundances	1
0.00509484	0.0524639	0.0971114	0.922638	COMPLETE-ARO-PWY: superpathway of aromatic amino acid biosynthesis|g__Parabacteroides.s__Parabacteroides_merdae	15	treatment__endpoint-abundances	1
0.104373	0.0550389	1.89636	0.0579129	COMPLETE-ARO-PWY: superpathway of aromatic amino acid biosynthesis|g__Roseburia.s__Roseburia_faecis	13	treatment__endpoint-abundances	1
0.150975	0.303902	0.496788	0.619338	COMPLETE-ARO-PWY: superpathway of aromatic amino acid biosynthesis|unclassified	29	treatment__endpoint-abundances	1
1.00183	0.679243	1.47492	0.140234	DAPLYSINESYN-PWY: L-lysine biosynthesis I	29	treatment__endpoint-abundances	1
0.104654	0.0651861	1.60546	0.108392	DAPLYSINESYN-PWY: L-lysine biosynthesis I|g__Bifidobacterium.s__Bifidobacterium_adolescentis	21	treatment__endpoint-abundances	1
0.0440682	0.0598927	0.735786	0.461861	DAPLYSINESYN-PWY: L-lysine biosynthesis I|g__Bifidobacterium.s__Bifidobacterium_longum	22	treatment__endpoint-abundances	1
0.010978	0.0585399	0.18753	0.851245	DAPLYSINESYN-PWY: L-lysine biosynthesis I|g__Bifidobacterium.s__Bifidobacterium_pseudocatenulatum	19	treatment__endpoint-abundances	1
0.0606757	0.0653745	0.928125	0.353343	DAPLYSINESYN-PWY: L-lysine biosynthesis I|unclassified	23	treatment__endpoint-abundances	1
0.484246	1.20548	0.401704	0.687902	DTDPRHAMSYN-PWY: dTDP-&beta;-L-rhamnose biosynthesis	29	treatment__endpoint-abundances	1
-0.00324087	0.0552601	-0.0586474	0.953233	DTDPRHAMSYN-PWY: dTDP-&beta;-L-rhamnose biosynthesis|g__Alistipes.s__Alistipes_finegoldii	23	treatment__endpoint-abundances	1
-0.0111116	0.0521405	-0.213109	0.831242	DTDPRHAMSYN-PWY: dTDP-&beta;-L-rhamnose biosynthesis|g__Alistipes.s__Alistipes_putredinis	20	treatment__endpoint-abundances	1
-0.0208455	0.0534426	-0.390053	0.696497	DTDPRHAMSYN-PWY: dTDP-&beta;-L-rhamnose biosynthesis|g__Alistipes.s__Alistipes_shahii	19	treatment__endpoint-abundances	1
0.101031	0.0638546	1.5822	0.113603	DTDPRHAMSYN-PWY: dTDP-&beta;-L-rhamnose biosynthesis|g__Anaerostipes.s__Anaerostipes_hadrus	20	treatment__endpoint-abundances	1
0.137222	0.0656213	2.09113	0.0365166	DTDPRHAMSYN-PWY: dTDP-&beta;-L-rhamnose biosynthesis|g__Bacteroides.s__Bacteroides_caccae	18	treatment__endpoint-abundances	1
0.024441	0.0584758	0.417968	0.675971	DTDPRHAMSYN-PWY: dTDP-&beta;-L-rhamnose biosynthesis|g__Bacteroides.s__Bacteroides_fragilis	10	treatment__endpoint-abundances	1
0.0603175	0.0564486	1.06854	0.285278	DTDPRHAMSYN-PWY: dTDP-&beta;-L-rhamnose biosynthesis|g__Bacteroides.s__Bacteroides_ovatus	16	treatment__endpoint-abundances	1
0.070625	0.0598914	1.17922	0.238311	DTDPRHAMSYN-PWY: dTDP-&beta;-L-rhamnose biosynthesis|g__Bacteroides.s__Bacteroides_stercoris	12	treatment__endpoint-abundances	1
0.0302958	0.0549898	0.550935	0.581678	DTDPRHAMSYN-PWY: dTDP-&beta;-L-rhamnose biosynthesis|g__Bacteroides.s__Bacteroides_thetaiotaomicron	17	treatment__endpoint-abundances	1
-0.0853529	0.0619611	-1.37752	0.16835	DTDPRHAMSYN-PWY: dTDP-&beta;-L-rhamnose biosynthesis|g__Bacteroides.s__Bacteroides_uniformis	23	treatment__endpoint-abundances	1
0.0432777	0.0690296	0.626944	0.530696	DTDPRHAMSYN-PWY: dTDP-&beta;-L-rhamnose biosynthesis|g__Bacteroides.s__Bacteroides_vulgatus	23	treatment__endpoint-abundances	1
0.0125573	0.0557046	0.225426	0.821648	DTDPRHAMSYN-PWY: dTDP-&beta;-L-rhamnose biosynthesis|g__Bacteroides.s__Bacteroides_xylanisolvens	12	treatment__endpoint-abundances	1
0.0229163	0.0509342	0.44992	0.652768	DTDPRHAMSYN-PWY: dTDP-&beta;-L-rhamnose biosynthesis|g__Bifidobacterium.s__Bifidobacterium_bifidum	11	treatment__endpoint-abundances	1
0.0365856	0.0618129	0.591876	0.553934	DTDPRHAMSYN-PWY: dTDP-&beta;-L-rhamnose biosynthesis|g__Bifidobacterium.s__Bifidobacterium_longum	22	treatment__endpoint-abundances	1
0.441596	0.481597	0.916942	0.359173	DTDPRHAMSYN-PWY: dTDP-&beta;-L-rhamnose biosynthesis|g__Blautia.s__Blautia_obeum	29	treatment__endpoint-abundances	1
0.111189	0.0804717	1.38171	0.16706	DTDPRHAMSYN-PWY: dTDP-&beta;-L-rhamnose biosynthesis|g__Blautia.s__Blautia_wexlerae	24	treatment__endpoint-abundances	1
0.0265805	0.073955	0.359415	0.719285	DTDPRHAMSYN-PWY: dTDP-&beta;-L-rhamnose biosynthesis|g__Blautia.s__Ruminococcus_torques	25	treatment__endpoint-abundances	1
0.0778702	0.0651662	1.19495	0.232108	DTDPRHAMSYN-PWY: dTDP-&beta;-L-rhamnose biosynthesis|g__Collinsella.s__Collinsella_aerofaciens	20	treatment__endpoint-abundances	1
0.0139194	0.0612564	0.227232	0.820243	DTDPRHAMSYN-PWY: dTDP-&beta;-L-rhamnose biosynthesis|g__Dorea.s__Dorea_formicigenerans	12	treatment__endpoint-abundances	1
-0.00886439	0.0608018	-0.145791	0.884086	DTDPRHAMSYN-PWY: dTDP-&beta;-L-rhamnose biosynthesis|g__Dorea.s__Dorea_longicatena	21	treatment__endpoint-abundances	1
[truncated: 24,840 more rows]
